# Supplementary material for: Crystal structure of poly[hexa-μ-bro­mido-bis{2-[1-(py­ri­din-2-yl)ethyl­idene­amino]ethanol­ato}tetracopper(II)]
Source: Acta Crystallogr E Crystallogr Commun. 2024 Jan 12;80(Pt 2):133–6. doi: 10.1107/S2056989023011040 (PMC10848993; doi:10.1107/S2056989023011040)
Supplement: Supplementary file 1 [file e-80-00133-sup1.cif]

##############################################################################
#                                                                            #
# This CIF contains the data in a paper accepted for publication in          #
# Acta Crystallographica Section E. It conforms to the requirements of       #
# Notes for Authors for Acta Crystallographica Section E, and has been       #
# peer reviewed under the auspices of the IUCr Commission on Journals.       #
#                                                                            #
# Full details of the Crystallographic Information File format               #
# are given in the paper "The Crystallographic Information File (CIF):       #
# a New Standard Archive File for Crystallography" by S. R. Hall, F. H.      #
# Allen and I. D. Brown [Acta Cryst. (1991), A47, 655-685].                  #
#                                                                            #
# The current version of the core CIF dictionary is obtainable from          #
# ftp://ftp.iucr.org/pub/cif_core.dic.                                       #
#                                                                            #
# Software is freely available for graphical display of the structure(s)     #
# in this CIF. For information consult the CIF software page                 #
# http://www.iucr.org/resources/cif/software.                                #
#                                                                            #
# This file may be used for bona fide research purposes within the           #
# scientific community so long as proper attribution is given to the journal # 
# article from which it was obtained.                                        #
#                                                                            #
##############################################################################
data_I
_audit_creation_method
;
Olex2 1.3
(compiled 2020.11.12 svn.r5f609507 for OlexSys, GUI svn.r6408)
;
_journal_date_recd_electronic     2023-09-25
_journal_date_accepted     2023-12-22
_journal_name_full     'Acta Crystallographica, Section E'
_journal_year     2024
_journal_volume     80
_journal_issue      2
_journal_page_first     0
_journal_page_last     0
_journal_paper_category     GM
_journal_paper_doi     10.1107/S2056989023011040
_journal_coeditor_code     EX2076
_publ_contact_author_name
;
'Ibrahima Elhadji Thiam'
;
_publ_contact_author_address
;
D\'epartement de Chimie
Facult\'e des Sciences et Techniques
Universit\'e Cheikh Anta Diop
Dakar Senegal
;
_publ_contact_author_email     'i6thiam@yahoo.fr'
_publ_contact_author_fax     '00221338246318'
_publ_contact_author_phone     '00221338247804'
_publ_section_title
;\
Crystal structure of
poly[hexa-\m-bromido-bis{2-[1-(pyridin-2-yl)ethylideneamino]ethanolato}\
tetracopper(II)]
;
loop_
    _publ_author_name
    _publ_author_address
    'Traor\'e, Bocar'
;D\'epartement de Chimie
Facult\'e des Sciences et Techniques
Universit\'e Cheik Anta Diop
Dakar
Senegal
;
    'Diouf, Ngon\'e'
;D\'epartement de Chimie
Facult\'e des Sciences et Techniques
Universit\'e Cheik Anta Diop
Dakar
Senegal
;
    'K\'eb\'e, Momath'
;D\'epartement de Chimie
Facult\'e des Sciences et Techniques
Universit\'e Cheik Anta Diop
Dakar
Senegal
;
    'Gu\'eye-Sylla, Rokhaya'
;D\'epartement de Chimie
Facult\'e des Sciences et Techniques
Universit\'e Cheik Anta Diop
Dakar
Senegal
;
    'Thiam, Ibrahima Elhadji'
;D\'epartement de Chimie
Facult\'e des Sciences et Techniques
Universit\'e Cheik Anta Diop
Dakar
Senegal
;
    'Diouf, Ousmane'
;D\'epartement de Chimie
Facult\'e des Sciences et Techniques
Universit\'e Cheik Anta Diop
Dakar
Senegal
;
    'Retailleau, Pascal'
;Substances Naturelles, CNRS UPR 2301, Universit\'e Paris-Sud, Universit\'e
 Paris-Saclay, 1 av. de la Terrasse, 91198 Gif-sur-Yvette, France
;
    'Gaye, Mohamed'
;D\'epartement de Chimie
Facult\'e des Sciences et Techniques
Universit\'e Cheik Anta Diop
Dakar
Senegal
;
_publ_section_synopsis
;
In the title Schiff base tetranuclear copper(II) complex, two discrete
environments are present in the structure: CuN~2~OBr~2~ and CuBr~4~. Two
copper(II) cations are situated in distorted square-based pyramidal
environment, while two copper(II) cations are located in distorted tetrahedral
geometry.
;
_chemical_name_systematic
;
Poly[hexa-\m-bromido-bis{2-[1-(pyridin-2-yl)ethylideneamino]ethanolato}\
tetracopper(II)]
;
_chemical_name_common     ?
_chemical_formula_moiety     'C18 H22 Br6 Cu4 N4 O2'
_chemical_formula_sum     'C18 H22 Br6 Cu4 N4 O2'
_chemical_formula_iupac     '[Cu4 Br6 (C9 H11 N2 O1)2]'
_chemical_formula_weight     1060
_chemical_melting_point     ?
_space_group_crystal_system     monoclinic
_space_group_name_H-M_alt     'P 1 21/c 1'
_space_group_name_Hall     '-P 2ybc'
loop_
    _space_group_symop_operation_xyz
    'x, y, z'
    '-x, y+1/2, -z+1/2'
    '-x, -y, -z'
    'x, -y-1/2, z-1/2'
_cell_length_a     23.1656(12)
_cell_length_b     7.7041(3)
_cell_length_c     16.5664(8)
_cell_angle_alpha     90
_cell_angle_beta     110.896(6)
_cell_angle_gamma     90
_cell_volume     2762.1(2)
_cell_formula_units_Z     4
_cell_measurement_reflns_used     8413
_cell_measurement_theta_min     2.6310
_cell_measurement_theta_max     28.6150
_cell_measurement_temperature     291.80(11)
loop_
    _twin_individual_id
    _twin_individual_mass_fraction_refined
    1 0.6658(9)
    2 0.3342(9)
_exptl_crystal_description     block
_exptl_crystal_colour     'metallic greenish green'
_exptl_crystal_size_max     0.2
_exptl_crystal_size_mid     0.2
_exptl_crystal_size_min     0.1
_exptl_crystal_density_diffrn     2.551
_exptl_crystal_density_meas     ?
_exptl_crystal_density_method     ?
_exptl_crystal_F_000     2004
_exptl_absorpt_coefficient_mu     11.742
_exptl_absorpt_correction_type     multi-scan
_exptl_absorpt_process_details
;
(CrysAlisPro; Rigaku OD, 2021)
;
_exptl_absorpt_correction_T_min     0.47856
_exptl_absorpt_correction_T_max     1.00000
_diffrn_ambient_temperature     292.15
_diffrn_source     ?
_diffrn_radiation_type     MoK\a
_diffrn_radiation_wavelength     0.71073
_diffrn_measurement_device_type     'XtaLAB AFC12 (RINC): Kappa single'
_diffrn_measurement_device     'four-circle diffractometer'
_diffrn_measurement_method     '\w scans'
_diffrn_detector_area_resol_mean     5.8140
_diffrn_reflns_number     40718
_diffrn_reflns_av_R_equivalents     0.0563
_diffrn_reflns_av_unetI/netI     0.0340
_diffrn_reflns_theta_min     2.459
_diffrn_reflns_theta_max     26.022
_diffrn_reflns_theta_full     25.242
_diffrn_measured_fraction_theta_max     0.999
_diffrn_measured_fraction_theta_full     0.999
_diffrn_reflns_limit_h_min     -28
_diffrn_reflns_limit_h_max     28
_diffrn_reflns_limit_k_min     -9
_diffrn_reflns_limit_k_max     9
_diffrn_reflns_limit_l_min     -20
_diffrn_reflns_limit_l_max     20
_refine_special_details
;
 Refined as a 2-component twin.
;
_reflns_number_total     5446
_reflns_number_gt     4912
_reflns_threshold_expression     'I > 2\s(I)'
_refine_ls_structure_factor_coef     Fsqd
_refine_ls_matrix_type     full
_refine_ls_R_factor_all     0.0350
_refine_ls_R_factor_gt     0.0293
_refine_ls_wR_factor_gt     0.0732
_refine_ls_wR_factor_ref     0.0761
_refine_ls_goodness_of_fit_ref     1.021
_refine_ls_restrained_S_all     1.021
_refine_ls_number_reflns     5446
_refine_ls_number_parameters     344
_refine_ls_number_restraints     0
_refine_ls_hydrogen_treatment     constr
_refine_ls_weighting_scheme     calc
_refine_ls_weighting_details
              'w=1/[\s^2^(Fo^2^)+(0.0406P)^2^+3.9895P] where P=(Fo^2^+2Fc^2^)/3'
_atom_sites_solution_hydrogens     geom
_atom_sites_solution_primary     iterative
_atom_sites_solution_secondary     ?
_refine_ls_shift/su_max     0.001
_refine_ls_shift/su_mean     0.000
_refine_diff_density_max     0.952
_refine_diff_density_min     -0.969
_refine_ls_extinction_method     none
_refine_ls_extinction_coef     .
loop_
    _atom_type_symbol
    _atom_type_description
    _atom_type_scat_dispersion_real
    _atom_type_scat_dispersion_imag
    _atom_type_scat_source
    'C' 'C' 0.0033 0.0016
                         'International Tables Vol C Tables 4.2.6.8 and 6.1.1.4'
    'H' 'H' 0.0000 0.0000
                         'International Tables Vol C Tables 4.2.6.8 and 6.1.1.4'
    'Br' 'Br' -0.2901 2.4595
                         'International Tables Vol C Tables 4.2.6.8 and 6.1.1.4'
    'Cu' 'Cu' 0.3201 1.2651
                         'International Tables Vol C Tables 4.2.6.8 and 6.1.1.4'
    'N' 'N' 0.0061 0.0033
                         'International Tables Vol C Tables 4.2.6.8 and 6.1.1.4'
    'O' 'O' 0.0106 0.0060
                         'International Tables Vol C Tables 4.2.6.8 and 6.1.1.4'
_computing_data_collection
;
CrysAlisPro 1.171.41.108a (Rigaku OD, 2021)
;
_computing_cell_refinement
;
CrysAlisPro 1.171.41.108a (Rigaku OD, 2021)
;
_computing_data_reduction
;
CrysAlisPro 1.171.41.108a (Rigaku OD, 2021)
;
_computing_structure_solution
;
<i>olex2.solve</i> 1.3 (Bourhis <i>et al.</i>,  2015)
;
_computing_structure_refinement
;
<i>SHELXL2018/3</i> (Sheldrick, 2015)
;
_computing_molecular_graphics
;
Olex2 1.3 (Dolomanov <i>et al.</i>,  2009)
;
_computing_publication_material
;
Olex2 1.3 (Dolomanov <i>et al.</i>,  2009)
;
loop_
    _atom_site_type_symbol
    _atom_site_label
    _atom_site_fract_x
    _atom_site_fract_y
    _atom_site_fract_z
    _atom_site_U_iso_or_equiv
    _atom_site_adp_type
    _atom_site_calc_flag
    _atom_site_occupancy
    _atom_site_disorder_assembly
    _atom_site_disorder_group
    Br Br2 0.87911(3) -0.06317(11) 0.75247(5) 0.03317(18) Uani d 0.942(2) A 1
    Br Br1 0.88670(3) 0.43944(11) 0.74718(4) 0.03271(18) Uani d 0.942(2) A 1
    Br Br4 0.75698(3) 0.22558(9) 0.56292(4) 0.03737(17) Uani d 1 . .
    Br Br3 0.74379(3) 0.24099(10) 0.80563(5) 0.03751(17) Uani d 1 . .
    Cu Cu1 0.88539(3) 0.65639(9) 0.84828(4) 0.02455(19) Uani d 0.942(2) A 1
    Br Br6 0.61671(5) 1.04176(13) 0.36210(6) 0.0314(2) Uani d 0.927(3) A 1
    Br Br5 0.62288(6) 0.54630(11) 0.37724(8) 0.0332(3) Uani d 0.927(3) A 1
    Cu Cu3 0.81423(4) 0.18899(12) 0.73163(7) 0.0435(3) Uani d 0.942(2) A 1
    Cu Cu2 0.61485(3) 0.82568(9) 0.46447(5) 0.0242(3) Uani d 0.927(3) A 1
    Cu Cu4 0.68932(4) 0.29613(14) 0.41925(6) 0.0428(2) Uani d 0.94 A 1
    O O1 0.79475(19) 0.6363(6) 0.8272(3) 0.0420(10) Uani d 1 . .
    H H1 0.779586 0.539265 0.824191 0.063 Uiso calc 1 A 1
    N N4 0.6105(3) 0.7513(7) 0.5758(3) 0.0334(12) Uani d 1 . .
    C C5 0.9925(4) 0.7463(9) 0.9904(5) 0.0432(8) Uani d 1 . .
    N N2 0.8871(3) 0.7459(7) 0.9601(3) 0.0313(11) Uani d 1 . .
    N N1 0.9763(2) 0.6809(6) 0.9083(3) 0.0265(10) Uani d 1 . .
    O O2 0.7056(2) 0.8353(6) 0.5357(3) 0.0429(11) Uani d 1 . .
    H H2 0.723439 0.928382 0.550139 0.064 Uiso calc 1 A 1
    N N3 0.5234(2) 0.8094(6) 0.4310(3) 0.0276(10) Uani d 1 . .
    C C14 0.5054(3) 0.7543(6) 0.4956(4) 0.0186(10) Uani d 1 . .
    C C15 0.5566(3) 0.7292(7) 0.5798(4) 0.0297(13) Uani d 1 . .
    C C4 1.0527(3) 0.7781(9) 1.0393(5) 0.0428(9) Uani d 1 . .
    H H4 1.063117 0.821780 1.095059 0.051 Uiso calc 1 . .
    C C3 1.0989(3) 0.7447(9) 1.0053(5) 0.0433(18) Uani d 1 . .
    H H3 1.140193 0.765954 1.038035 0.052 Uiso calc 1 . .
    C C13 0.4433(3) 0.7302(9) 0.4831(4) 0.0357(14) Uani d 1 . .
    H H13 0.431362 0.697402 0.528913 0.043 Uiso calc 1 . .
    C C12 0.3997(3) 0.7558(9) 0.4020(5) 0.0370(16) Uani d 1 . .
    H H12 0.358158 0.735100 0.391713 0.044 Uiso calc 1 . .
    C C1 1.0208(3) 0.6488(8) 0.8764(4) 0.0343(13) Uani d 1 . .
    H H1A 1.009791 0.603748 0.820813 0.041 Uiso calc 1 . .
    C C6 0.9388(3) 0.7732(8) 1.0175(4) 0.0327(14) Uani d 1 . .
    C C17 0.6690(3) 0.7424(10) 0.6488(5) 0.0432(8) Uani d 1 . .
    H H17A 0.669363 0.643175 0.685041 0.052 Uiso calc 1 . .
    H H17B 0.675167 0.846878 0.683591 0.052 Uiso calc 1 . .
    C C8 0.8269(3) 0.7520(10) 0.9717(5) 0.0428(9) Uani d 1 . .
    H H8A 0.823678 0.655889 1.007648 0.051 Uiso calc 1 . .
    H H8B 0.823301 0.859334 1.000096 0.051 Uiso calc 1 . .
    C C11 0.4180(3) 0.8116(8) 0.3370(4) 0.0382(14) Uani d 1 . .
    H H11 0.388755 0.832008 0.282335 0.046 Uiso calc 1 . .
    C C9 0.7776(4) 0.7413(12) 0.8876(7) 0.065(2) Uani d 1 . .
    H H9 0.739468 0.795640 0.874160 0.078 Uiso calc 1 . .
    C C2 1.0825(3) 0.6800(9) 0.9228(5) 0.0428(9) Uani d 1 . .
    H H2A 1.112396 0.657735 0.898744 0.051 Uiso calc 1 . .
    C C18 0.7190(3) 0.7249(10) 0.6106(5) 0.0432(8) Uani d 1 . .
    H H18A 0.758582 0.757213 0.653413 0.052 Uiso calc 1 . .
    H H18B 0.721657 0.605151 0.594195 0.052 Uiso calc 1 . .
    C C7 0.9505(3) 0.8288(9) 1.1081(4) 0.0432(8) Uani d 1 . .
    H H7A 0.994219 0.840791 1.138423 0.065 Uiso calc 1 . .
    H H7B 0.934353 0.743263 1.136518 0.065 Uiso calc 1 . .
    H H7C 0.930618 0.938153 1.107883 0.065 Uiso calc 1 . .
    C C10 0.4802(3) 0.8381(8) 0.3522(4) 0.0339(13) Uani d 1 . .
    H H10 0.492326 0.876321 0.307443 0.041 Uiso calc 1 . .
    C C16 0.5438(4) 0.6878(10) 0.6593(4) 0.0495(18) Uani d 1 . .
    H H16A 0.582073 0.671873 0.706658 0.074 Uiso calc 1 . .
    H H16B 0.519781 0.583169 0.650470 0.074 Uiso calc 1 . .
    H H16C 0.521134 0.781528 0.672180 0.074 Uiso calc 1 . .
    Cu Cu1A 0.8866(8) 0.837(2) 0.8496(12) 0.052(5) Uani d 0.058(2) A 2
    Br Br1A 0.8769(7) 0.549(3) 0.7560(10) 0.059(4) Uani d 0.058(2) A 2
    Cu Cu3A 0.8077(7) 0.305(2) 0.7280(11) 0.0435(3) Uani d 0.058(2) A 2
    Br Br2A 0.8834(8) 0.043(3) 0.7447(9) 0.059(5) Uani d 0.058(2) A 2
    Br Br6A 0.6204(8) 0.962(3) 0.3729(11) 0.056(4) Uani d 0.073(3) A 2
    Cu Cu2A 0.6147(8) 0.6632(17) 0.4634(10) 0.062(5) Uani d 0.073(3) A 2
    Br Br5A 0.6162(9) 0.474(3) 0.3627(10) 0.063(5) Uani d 0.073(3) A 2
    Cu Cu4A 0.6888(7) 0.190(2) 0.4192(10) 0.0428(2) Uani d 0.06 A 2
loop_
    _atom_site_aniso_label
    _atom_site_aniso_U_11
    _atom_site_aniso_U_22
    _atom_site_aniso_U_33
    _atom_site_aniso_U_12
    _atom_site_aniso_U_13
    _atom_site_aniso_U_23
    Br2 0.0374(4) 0.0225(3) 0.0403(4) 0.0038(3) 0.0146(3) 0.0071(3)
    Br1 0.0417(4) 0.0279(4) 0.0331(4) -0.0146(3) 0.0190(3) -0.0105(3)
    Br4 0.0293(3) 0.0509(4) 0.0253(3) -0.0027(2) 0.0017(3) -0.0008(2)
    Br3 0.0309(3) 0.0501(4) 0.0380(4) -0.0067(3) 0.0201(3) -0.0033(3)
    Cu1 0.0204(4) 0.0282(4) 0.0253(4) -0.0026(3) 0.0084(3) -0.0037(3)
    Br6 0.0388(4) 0.0259(4) 0.0267(4) -0.0118(4) 0.0084(3) 0.0015(4)
    Br5 0.0387(5) 0.0225(4) 0.0389(5) 0.0045(3) 0.0143(4) -0.0040(3)
    Cu3 0.0419(5) 0.0373(5) 0.0589(6) 0.0010(4) 0.0271(5) -0.0042(4)
    Cu2 0.0202(4) 0.0300(4) 0.0218(4) -0.0027(3) 0.0068(3) 0.0023(3)
    Cu4 0.0415(5) 0.0386(5) 0.0389(5) 0.0043(4) 0.0028(4) 0.0039(4)
    O1 0.031(2) 0.040(2) 0.056(3) -0.0086(19) 0.018(2) -0.003(2)
    N4 0.032(3) 0.040(3) 0.024(3) 0.001(2) 0.004(3) 0.001(2)
    C5 0.044(2) 0.049(2) 0.0295(18) 0.0005(15) 0.0043(15) 0.0014(15)
    N2 0.031(3) 0.039(3) 0.029(3) 0.002(2) 0.018(3) -0.007(2)
    N1 0.025(2) 0.029(2) 0.026(2) -0.0008(18) 0.009(2) -0.004(2)
    O2 0.032(2) 0.049(3) 0.044(3) -0.0079(19) 0.008(2) 0.003(2)
    N3 0.028(2) 0.033(2) 0.023(2) -0.0015(19) 0.011(2) 0.0003(19)
    C14 0.023(3) 0.023(2) 0.012(2) 0.002(2) 0.0084(19) 0.0002(19)
    C15 0.033(3) 0.029(3) 0.030(3) -0.002(2) 0.015(3) 0.000(2)
    C4 0.033(2) 0.052(2) 0.046(2) -0.0002(17) 0.0177(18) -0.0032(18)
    C3 0.029(4) 0.047(4) 0.045(5) -0.003(3) 0.003(3) 0.003(3)
    C13 0.036(3) 0.045(3) 0.042(3) -0.006(3) 0.034(3) -0.001(3)
    C12 0.023(3) 0.047(4) 0.039(4) -0.002(3) 0.009(3) 0.002(3)
    C1 0.028(3) 0.050(4) 0.029(3) -0.003(3) 0.015(2) -0.006(3)
    C6 0.049(4) 0.032(3) 0.026(3) 0.000(3) 0.024(3) -0.002(2)
    C17 0.044(2) 0.049(2) 0.0295(18) 0.0005(15) 0.0043(15) 0.0014(15)
    C8 0.033(2) 0.052(2) 0.046(2) -0.0002(17) 0.0177(18) -0.0032(18)
    C11 0.027(3) 0.045(4) 0.037(3) 0.004(3) 0.004(2) 0.000(3)
    C9 0.031(4) 0.079(6) 0.096(7) 0.001(4) 0.037(4) -0.027(5)
    C2 0.033(2) 0.052(2) 0.046(2) -0.0002(17) 0.0177(18) -0.0032(18)
    C18 0.044(2) 0.049(2) 0.0295(18) 0.0005(15) 0.0043(15) 0.0014(15)
    C7 0.044(2) 0.049(2) 0.0295(18) 0.0005(15) 0.0043(15) 0.0014(15)
    C10 0.034(3) 0.041(3) 0.030(3) 0.002(3) 0.014(3) 0.005(3)
    C16 0.061(5) 0.065(5) 0.023(3) -0.006(4) 0.015(3) 0.009(3)
    Cu1A 0.058(11) 0.046(9) 0.068(12) -0.003(8) 0.039(10) -0.004(8)
    Br1A 0.069(10) 0.064(12) 0.054(9) 0.000(8) 0.034(8) -0.002(7)
    Cu3A 0.0419(5) 0.0373(5) 0.0589(6) 0.0010(4) 0.0271(5) -0.0042(4)
    Br2A 0.071(10) 0.086(14) 0.036(8) 0.027(9) 0.037(7) 0.009(8)
    Br6A 0.058(8) 0.065(11) 0.051(8) -0.011(9) 0.025(7) -0.010(8)
    Cu2A 0.081(12) 0.049(9) 0.063(10) -0.005(7) 0.036(9) -0.006(6)
    Br5A 0.057(9) 0.104(15) 0.025(7) 0.025(11) 0.011(6) 0.026(9)
    Cu4A 0.0415(5) 0.0386(5) 0.0389(5) 0.0043(4) 0.0028(4) 0.0039(4)
_geom_special_details
;
 All esds (except the esd in the dihedral angle between two l.s. planes)
 are estimated using the full covariance matrix.  The cell esds are taken
 into account individually in the estimation of esds in distances, angles
 and torsion angles; correlations between esds in cell parameters are only
 used when they are defined by crystal symmetry.  An approximate (isotropic)
 treatment of cell esds is used for estimating esds involving l.s. planes.
;
loop_
    _geom_bond_atom_site_label_1
    _geom_bond_atom_site_label_2
    _geom_bond_site_symmetry_2
    _geom_bond_distance
    _geom_bond_publ_flag
    Br2 Cu1 1_545 2.6540(11) y
    Br2 Cu3 . 2.4046(12) y
    Br1 Cu1 . 2.3739(10) y
    Br1 Cu3 . 2.5098(11) y
    Br4 Cu3 . 2.6469(12) y
    Br4 Cu4 . 2.3990(12) y
    Br4 Cu3A . 2.634(17) ?
    Br4 Cu4A . 2.357(16) ?
    Br3 Cu3 . 2.3987(11) y
    Br3 Cu4 4_566 2.6288(12) y
    Br3 Cu3A . 2.336(16) ?
    Br3 Cu4A 4_566 2.676(18) ?
    Cu1 O1 . 2.008(4) y
    Cu1 N2 . 1.964(5) y
    Cu1 N1 . 1.992(5) y
    Br6 Cu2 . 2.3878(11) y
    Br6 Cu4 1_565 2.5359(14) y
    Br5 Cu2 . 2.6357(11) y
    Br5 Cu4 . 2.4092(14) y
    Cu2 N4 . 1.968(5) y
    Cu2 O2 . 2.011(4) y
    Cu2 N3 . 1.993(5) y
    O1 H1 . 0.8200 ?
    O1 C9 . 1.448(10) ?
    N4 C15 . 1.284(8) ?
    N4 C17 . 1.462(9) ?
    N4 Cu2A . 2.016(15) ?
    C5 N1 . 1.372(9) ?
    C5 C4 . 1.364(10) ?
    C5 C6 . 1.479(11) ?
    N2 C6 . 1.255(8) ?
    N2 C8 . 1.473(8) ?
    N2 Cu1A . 1.957(18) ?
    N1 C1 . 1.338(7) ?
    N1 Cu1A . 2.296(18) ?
    O2 H2 . 0.8200 ?
    O2 C18 . 1.443(8) ?
    O2 Cu2A . 2.413(16) ?
    N3 C14 . 1.348(7) ?
    N3 C10 . 1.351(7) ?
    N3 Cu2A . 2.284(17) ?
    C14 C15 . 1.487(9) ?
    C14 C13 . 1.390(8) ?
    C15 C16 . 1.485(9) ?
    C4 H4 . 0.9300 ?
    C4 C3 . 1.400(10) ?
    C3 H3 . 0.9300 ?
    C3 C2 . 1.374(10) ?
    C13 H13 . 0.9300 ?
    C13 C12 . 1.378(9) ?
    C12 H12 . 0.9300 ?
    C12 C11 . 1.359(10) ?
    C1 H1A . 0.9300 ?
    C1 C2 . 1.381(9) ?
    C6 C7 . 1.490(9) ?
    C17 H17A . 0.9700 ?
    C17 H17B . 0.9700 ?
    C17 C18 . 1.512(11) ?
    C8 H8A . 0.9700 ?
    C8 H8B . 0.9700 ?
    C8 C9 . 1.455(12) ?
    C11 H11 . 0.9300 ?
    C11 C10 . 1.387(8) ?
    C9 H9 . 0.9300 ?
    C2 H2A . 0.9300 ?
    C18 H18A . 0.9700 ?
    C18 H18B . 0.9700 ?
    C7 H7A . 0.9600 ?
    C7 H7B . 0.9600 ?
    C7 H7C . 0.9600 ?
    C10 H10 . 0.9300 ?
    C16 H16A . 0.9600 ?
    C16 H16B . 0.9600 ?
    C16 H16C . 0.9600 ?
    Cu1A Br1A . 2.67(3) ?
    Cu1A Br2A 1_565 2.34(3) ?
    Br1A Cu3A . 2.40(2) ?
    Cu3A Br2A . 2.62(2) ?
    Br6A Cu2A . 2.77(2) ?
    Br6A Cu4A 1_565 2.31(2) ?
    Cu2A Br5A . 2.23(3) ?
    Br5A Cu4A . 2.71(3) ?
loop_
    _geom_angle_atom_site_label_1
    _geom_angle_atom_site_label_2
    _geom_angle_atom_site_label_3
    _geom_angle_site_symmetry_1
    _geom_angle_site_symmetry_3
    _geom_angle
    _geom_angle_publ_flag
    Cu3 Br2 Cu1 . 1_545 129.92(4) ?
    Cu1 Br1 Cu3 . . 115.93(4) ?
    Cu4 Br4 Cu3 . . 167.35(5) ?
    Cu4A Br4 Cu3A . . 164.9(6) ?
    Cu3 Br3 Cu4 . 4_566 159.31(4) ?
    Cu3 Br3 Cu4A . 4_566 167.0(3) ?
    Cu4 Br3 Cu4A 4_566 4_566 17.7(4) ?
    Cu3A Br3 Cu4A . 4_566 154.2(5) ?
    Br1 Cu1 Br2 . 1_565 99.38(3) y
    O1 Cu1 Br2 . 1_565 97.34(14) y
    O1 Cu1 Br1 . . 95.65(14) y
    N2 Cu1 Br2 . 1_565 104.87(16) y
    N2 Cu1 Br1 . . 155.74(16) y
    N2 Cu1 O1 . . 81.9(2) y
    N2 Cu1 N1 . . 80.5(2) ?
    N1 Cu1 Br2 . 1_565 92.51(13) ?
    N1 Cu1 Br1 . . 98.12(13) ?
    N1 Cu1 O1 . . 161.5(2) y
    Cu2 Br6 Cu4 . 1_565 116.82(5) ?
    Cu4 Br5 Cu2 . . 131.12(6) ?
    Br2 Cu3 Br1 . . 104.21(4) ?
    Br2 Cu3 Br4 . . 106.85(4) ?
    Br1 Cu3 Br4 . . 95.25(4) ?
    Br3 Cu3 Br2 . . 124.47(5) ?
    Br3 Cu3 Br1 . . 111.79(4) ?
    Br3 Cu3 Br4 . . 110.23(4) ?
    Br6 Cu2 Br5 . . 99.05(4) ?
    N4 Cu2 Br6 . . 152.70(16) y
    N4 Cu2 Br5 . . 108.25(16) ?
    N4 Cu2 O2 . . 81.6(2) ?
    N4 Cu2 N3 . . 80.6(2) ?
    O2 Cu2 Br6 . . 96.41(13) ?
    O2 Cu2 Br5 . . 95.09(14) ?
    N3 Cu2 Br6 . . 97.65(14) ?
    N3 Cu2 Br5 . . 94.12(14) ?
    N3 Cu2 O2 . . 161.8(2) ?
    Br4 Cu4 Br3 . 4_565 112.04(5) ?
    Br4 Cu4 Br6 . 1_545 107.88(5) ?
    Br4 Cu4 Br5 . . 126.29(6) ?
    Br6 Cu4 Br3 1_545 4_565 94.15(4) ?
    Br5 Cu4 Br3 . 4_565 107.49(5) ?
    Br5 Cu4 Br6 . 1_545 103.88(5) ?
    Cu1 O1 H1 . . 118.7 ?
    C9 O1 Cu1 . . 111.4(4) ?
    C9 O1 H1 . . 109.5 ?
    C15 N4 Cu2 . . 117.6(5) ?
    C15 N4 C17 . . 125.6(6) ?
    C15 N4 Cu2A . . 111.8(7) ?
    C17 N4 Cu2 . . 116.5(5) ?
    C17 N4 Cu2A . . 114.4(7) ?
    N1 C5 C6 . . 113.1(6) ?
    C4 C5 N1 . . 121.0(7) ?
    C4 C5 C6 . . 125.9(7) ?
    C6 N2 Cu1 . . 117.8(4) ?
    C6 N2 C8 . . 126.1(5) ?
    C6 N2 Cu1A . . 109.5(7) ?
    C8 N2 Cu1 . . 115.6(4) ?
    C8 N2 Cu1A . . 114.9(7) ?
    C5 N1 Cu1 . . 113.3(4) ?
    C5 N1 Cu1A . . 96.5(6) ?
    C1 N1 Cu1 . . 127.7(4) ?
    C1 N1 C5 . . 118.9(5) ?
    C1 N1 Cu1A . . 129.7(6) ?
    Cu2 O2 H2 . . 121.1 ?
    C18 O2 Cu2 . . 110.1(4) ?
    C18 O2 H2 . . 109.5 ?
    C18 O2 Cu2A . . 89.2(5) ?
    C14 N3 Cu2 . . 113.5(4) ?
    C14 N3 C10 . . 119.0(5) ?
    C14 N3 Cu2A . . 100.5(5) ?
    C10 N3 Cu2 . . 127.4(4) ?
    C10 N3 Cu2A . . 127.8(5) ?
    N3 C14 C15 . . 114.5(5) ?
    N3 C14 C13 . . 121.4(5) ?
    C13 C14 C15 . . 124.0(5) ?
    N4 C15 C14 . . 113.6(6) ?
    N4 C15 C16 . . 125.4(6) ?
    C16 C15 C14 . . 121.0(6) ?
    C5 C4 H4 . . 120.2 ?
    C5 C4 C3 . . 119.7(7) ?
    C3 C4 H4 . . 120.2 ?
    C4 C3 H3 . . 120.4 ?
    C2 C3 C4 . . 119.1(7) ?
    C2 C3 H3 . . 120.4 ?
    C14 C13 H13 . . 120.5 ?
    C12 C13 C14 . . 119.0(5) ?
    C12 C13 H13 . . 120.5 ?
    C13 C12 H12 . . 120.3 ?
    C11 C12 C13 . . 119.5(6) ?
    C11 C12 H12 . . 120.3 ?
    N1 C1 H1A . . 118.8 ?
    N1 C1 C2 . . 122.5(6) ?
    C2 C1 H1A . . 118.8 ?
    C5 C6 C7 . . 118.4(6) ?
    N2 C6 C5 . . 115.2(6) ?
    N2 C6 C7 . . 126.4(6) ?
    N4 C17 H17A . . 110.5 ?
    N4 C17 H17B . . 110.5 ?
    N4 C17 C18 . . 106.3(6) ?
    H17A C17 H17B . . 108.7 ?
    C18 C17 H17A . . 110.5 ?
    C18 C17 H17B . . 110.5 ?
    N2 C8 H8A . . 109.8 ?
    N2 C8 H8B . . 109.8 ?
    H8A C8 H8B . . 108.3 ?
    C9 C8 N2 . . 109.3(6) ?
    C9 C8 H8A . . 109.8 ?
    C9 C8 H8B . . 109.8 ?
    C12 C11 H11 . . 120.0 ?
    C12 C11 C10 . . 119.9(6) ?
    C10 C11 H11 . . 120.0 ?
    O1 C9 C8 . . 112.2(6) ?
    O1 C9 H9 . . 123.9 ?
    C8 C9 H9 . . 123.9 ?
    C3 C2 C1 . . 118.8(6) ?
    C3 C2 H2A . . 120.6 ?
    C1 C2 H2A . . 120.6 ?
    O2 C18 C17 . . 110.1(6) ?
    O2 C18 H18A . . 109.6 ?
    O2 C18 H18B . . 109.6 ?
    C17 C18 H18A . . 109.6 ?
    C17 C18 H18B . . 109.6 ?
    H18A C18 H18B . . 108.1 ?
    C6 C7 H7A . . 109.5 ?
    C6 C7 H7B . . 109.5 ?
    C6 C7 H7C . . 109.5 ?
    H7A C7 H7B . . 109.5 ?
    H7A C7 H7C . . 109.5 ?
    H7B C7 H7C . . 109.5 ?
    N3 C10 C11 . . 121.1(6) ?
    N3 C10 H10 . . 119.5 ?
    C11 C10 H10 . . 119.5 ?
    C15 C16 H16A . . 109.5 ?
    C15 C16 H16B . . 109.5 ?
    C15 C16 H16C . . 109.5 ?
    H16A C16 H16B . . 109.5 ?
    H16A C16 H16C . . 109.5 ?
    H16B C16 H16C . . 109.5 ?
    N2 Cu1A N1 . . 73.4(6) ?
    N2 Cu1A Br1A . . 102.5(8) ?
    N2 Cu1A Br2A . 1_565 158.1(10) ?
    N1 Cu1A Br1A . . 71.7(6) ?
    N1 Cu1A Br2A . 1_565 117.1(8) ?
    Br2A Cu1A Br1A 1_565 . 99.2(8) ?
    Cu3A Br1A Cu1A . . 132.4(8) ?
    Br3 Cu3A Br4 . . 112.7(6) ?
    Br3 Cu3A Br1A . . 124.7(8) ?
    Br3 Cu3A Br2A . . 108.1(7) ?
    Br1A Cu3A Br4 . . 113.7(8) ?
    Br1A Cu3A Br2A . . 101.9(8) ?
    Br2A Cu3A Br4 . . 88.0(6) ?
    Cu1A Br2A Cu3A 1_545 . 116.4(7) ?
    Cu4A Br6A Cu2A 1_565 . 127.7(9) ?
    N4 Cu2A O2 . . 71.2(5) ?
    N4 Cu2A N3 . . 72.9(5) ?
    N4 Cu2A Br6A . . 104.3(6) ?
    N4 Cu2A Br5A . . 158.7(9) ?
    O2 Cu2A Br6A . . 67.2(5) ?
    N3 Cu2A O2 . . 114.6(6) ?
    N3 Cu2A Br6A . . 71.5(5) ?
    Br5A Cu2A O2 . . 119.2(9) ?
    Br5A Cu2A N3 . . 114.0(8) ?
    Br5A Cu2A Br6A . . 97.0(8) ?
    Cu2A Br5A Cu4A . . 116.3(8) ?
    Br4 Cu4A Br3 . 4_565 111.8(6) ?
    Br4 Cu4A Br5A . . 111.4(8) ?
    Br3 Cu4A Br5A 4_565 . 89.4(6) ?
    Br6A Cu4A Br4 1_545 . 123.9(9) ?
    Br6A Cu4A Br5A 1_545 . 103.4(8) ?
loop_
    _geom_torsion_atom_site_label_1
    _geom_torsion_atom_site_label_2
    _geom_torsion_atom_site_label_3
    _geom_torsion_atom_site_label_4
    _geom_torsion_site_symmetry_1
    _geom_torsion_site_symmetry_2
    _geom_torsion_site_symmetry_3
    _geom_torsion_site_symmetry_4
    _geom_torsion
    _geom_torsion_publ_flag
    Cu1 O1 C9 C8 . . . . -32.9(9) ?
    Cu1 N2 C6 C5 . . . . 4.5(8) ?
    Cu1 N2 C6 C7 . . . . -175.5(5) ?
    Cu1 N2 C8 C9 . . . . -17.9(8) ?
    Cu1 N1 C1 C2 . . . . 176.2(5) ?
    Cu2 N4 C15 C14 . . . . 3.6(7) ?
    Cu2 N4 C15 C16 . . . . -174.7(5) ?
    Cu2 N4 C17 C18 . . . . -22.2(7) ?
    Cu2 O2 C18 C17 . . . . -41.0(6) ?
    Cu2 N3 C14 C15 . . . . 4.2(6) ?
    Cu2 N3 C14 C13 . . . . -178.1(4) ?
    Cu2 N3 C10 C11 . . . . 176.0(4) ?
    N4 C17 C18 O2 . . . . 40.2(7) ?
    C5 N1 C1 C2 . . . . -0.4(9) ?
    C5 C4 C3 C2 . . . . 0.0(11) ?
    N2 C8 C9 O1 . . . . 32.5(10) ?
    N1 C5 C4 C3 . . . . 0.4(11) ?
    N1 C5 C6 N2 . . . . -5.4(9) ?
    N1 C5 C6 C7 . . . . 174.6(6) ?
    N1 C1 C2 C3 . . . . 0.8(10) ?
    N3 C14 C15 N4 . . . . -5.1(7) ?
    N3 C14 C15 C16 . . . . 173.2(6) ?
    N3 C14 C13 C12 . . . . 3.0(9) ?
    C14 N3 C10 C11 . . . . -0.1(9) ?
    C14 C13 C12 C11 . . . . -3.1(10) ?
    C15 N4 C17 C18 . . . . 164.1(6) ?
    C15 C14 C13 C12 . . . . -179.5(6) ?
    C4 C5 N1 Cu1 . . . . -177.3(5) ?
    C4 C5 N1 C1 . . . . -0.2(10) ?
    C4 C5 N1 Cu1A . . . . -142.9(7) ?
    C4 C5 C6 N2 . . . . 175.6(7) ?
    C4 C5 C6 C7 . . . . -4.4(11) ?
    C4 C3 C2 C1 . . . . -0.5(11) ?
    C13 C14 C15 N4 . . . . 177.2(5) ?
    C13 C14 C15 C16 . . . . -4.4(9) ?
    C13 C12 C11 C10 . . . . 1.6(10) ?
    C12 C11 C10 N3 . . . . 0.0(10) ?
    C6 C5 N1 Cu1 . . . . 3.6(7) ?
    C6 C5 N1 C1 . . . . -179.3(5) ?
    C6 C5 N1 Cu1A . . . . 38.0(7) ?
    C6 C5 C4 C3 . . . . 179.4(7) ?
    C6 N2 C8 C9 . . . . 170.8(7) ?
    C17 N4 C15 C14 . . . . 177.2(6) ?
    C17 N4 C15 C16 . . . . -1.0(10) ?
    C8 N2 C6 C5 . . . . 175.7(6) ?
    C8 N2 C6 C7 . . . . -4.3(11) ?
    C10 N3 C14 C15 . . . . -179.1(5) ?
    C10 N3 C14 C13 . . . . -1.4(8) ?
    Cu1A N2 C6 C5 . . . . -40.2(8) ?
    Cu1A N2 C6 C7 . . . . 139.8(8) ?
    Cu1A N2 C8 C9 . . . . 28.3(9) ?
    Cu1A N1 C1 C2 . . . . 128.3(8) ?
    Cu2A N4 C15 C14 . . . . -36.4(7) ?
    Cu2A N4 C15 C16 . . . . 145.4(7) ?
    Cu2A N4 C17 C18 . . . . 18.5(8) ?
    Cu2A O2 C18 C17 . . . . -64.7(6) ?
    Cu2A N3 C14 C15 . . . . 36.2(6) ?
    Cu2A N3 C14 C13 . . . . -146.1(6) ?
    Cu2A N3 C10 C11 . . . . 133.8(7) ?
loop_
    _geom_hbond_atom_site_label_D
    _geom_hbond_atom_site_label_H
    _geom_hbond_atom_site_label_A
    _geom_hbond_site_symmetry_A
    _geom_hbond_distance_DH
    _geom_hbond_distance_HA
    _geom_hbond_distance_DA
    _geom_hbond_angle_DHA
    _geom_hbond_publ_flag
    O1 H1 Br3 . 0.82 2.43 3.240(4) 172.4 yes
    O2 H2 Br4 1_565 0.82 2.40 3.206(4) 166.7 yes
    C4 H4 Br2 3_767 0.93 3.04 3.915(8) 158.2 yes
    C13 H13 Br5 3_666 0.93 2.99 3.843(6) 153.9 yes
    C1 H1A Br1 . 0.93 2.96 3.477(6) 116.9 yes
    C11 H11 Br3 3_666 0.93 2.95 3.670(6) 135.8 yes
    C11 H11 Br5 2_655 0.93 3.05 3.790(7) 138.1 yes
    C9 H9 Br5 4_576 0.93 2.98 3.888(8) 165.8 yes
    C2 H2A Br2 2_756 0.93 3.09 3.818(7) 136.2 yes
    C2 H2A Br4 2_756 0.93 2.91 3.658(7) 138.5 yes
    C18 H18A Br2 1_565 0.97 3.02 3.965(7) 164.4 yes
    C18 H18B Br4 . 0.97 3.13 4.086(7) 169.0 yes
    C7 H7C Br1 4_576 0.96 2.99 3.621(7) 124.7 yes
    C10 H10 Br6 . 0.93 2.98 3.482(6) 115.3 yes
    C16 H16A Br6 4_576 0.96 2.92 3.636(7) 132.6 yes
_shelx_space_group_comment
;
The symmetry employed for this shelxl refinement is uniquely defined
by the following loop, which should always be used as a source of
symmetry information in preference to the above space-group names.
They are only intended as comments.
;
_shelx_estimated_absorpt_T_min     0.202
_shelx_estimated_absorpt_T_max     0.386
_shelx_hkl_file
;
   0   0  -2   56.03    3.63
   0   0  -2   61.35    3.63
   0   0   3    0.78    0.51
   0   0  -3   -0.31    0.75
   0   0   3    0.37    0.67
   0   0  -3    0.16    0.56
   0   0   3    1.16    0.56
   0   0  -3    0.68    0.56
   0   0   3    0.72    0.55
   0   0  -3    0.18    0.71
   0   0   4    3.18    0.75
   0   0  -4    2.32    1.02
   0   0   4    2.48    1.02
   0   0  -4    3.83    0.78
   0   0   4    2.78    0.76
   0   0   4    1.97    0.75
   0   0  -4    4.17    0.90
   0   0   5   -0.08    1.25
   0   0  -5    0.94    1.24
   0   0  -5   -0.15    1.04
   0   0   5    0.60    1.07
   0   0   5    0.50    0.79
   0   0   5    0.74    0.87
   0   0   6  861.34   53.16
   0   0   6  841.46   53.31
   0   0  -6  890.63   53.24
   0   0   6  936.04   53.26
   0   0  -6  915.22   53.26
   0   0   7    1.02    1.24
   0   0   7    0.21    1.50
   0   0  -7   -0.10    1.46
   0   0   7    0.48    1.79
   0   0   8  670.37   42.09
   0   0   8  705.10   42.22
   0   0  -8  725.29   42.23
   0   0   8  718.37   42.32
   0   0   9    0.20    1.62
   0   0  -9   -1.22    1.96
   0   0   9   -2.93    1.96
   0   0   9   -0.48    2.52
   0   0  10 1831.21  107.94
   0   0  10 1773.09  107.67
   0   0 -10 1743.68  107.82
   0   0  10 1865.02  107.81
   0   0  11    2.28    2.09
   0   0  11   -0.20    3.23
   0   0  11   -0.33    2.56
   0   0  12   42.29    3.90
   0   0  12   49.88    4.95
   0   0  12   51.56    4.27
   0   0  13    2.46    2.61
   0   0  13    0.19    3.00
   0   0  14    1.10    4.31
   0   0  14    4.09    2.96
   0   0  14    4.68    3.21
   0   0  15    1.18    4.57
   0   0  15   -1.71    3.04
   0   0  15   -0.87    3.44
   0   0  16  168.24   12.05
   0   0  16  177.13   11.39
   0   0  16  156.91   11.07
   0   0  17   -5.32    5.51
   0   0  17   -3.10    3.87
   0   0  17    7.27    3.61
   0   0  18  289.39   17.72
   0   0  18  250.98   18.41
   0   0  19   -2.51    6.28
   0  -1  -1  151.96    9.25
   0   1   2  370.62   22.46
   0  -1  -2  353.22   22.47
   0   1  -2  385.38   22.37
   0  -1   3   61.64    4.65
   0   1  -3   59.54    4.66
   0   1  -3   87.47    4.52
   0  -1   3   57.44    4.46
   0   1  -3   65.45    4.75
   0  -1   4  466.02   27.95
   0  -1   4  446.86   28.20
   0   1  -4  505.24   28.23
   0   1  -4  475.84   28.01
   0   1  -4  467.87   28.15
   0  -1  -4  488.01   28.11
   0   1   4  415.39   28.16
   0   1   5   81.14    6.02
   0  -1   5   96.33    6.45
   0   1  -5  103.12    6.45
   0   1  -5   90.23    6.34
   0  -1   5  114.83    6.11
   0   1  -5  103.94    6.08
   0   1   5   84.13    6.31
   0   1   5  124.11    6.51
   0  -1  -5  103.07    6.26
   0   1   6   82.40    4.95
   0  -1   6   83.14    5.37
   0   1  -6   82.94    5.40
   0   1  -6   83.04    5.29
   0  -1   6   72.99    4.99
   0  -1   6   68.90    5.31
   0   1  -6   77.12    4.91
   0   1   6   83.19    5.30
   0   1   6   75.64    5.37
   0  -1  -6   80.33    5.17
   0   1   7   80.48    5.32
   0  -1   7   85.67    5.78
   0   1  -7   77.44    5.75
   0   1  -7   91.37    5.73
   0  -1   7   89.41    5.43
   0  -1   7   95.79    5.81
   0  -1  -7   80.59    5.54
   0   1  -7   76.81    5.26
   0   1   7   83.41    5.65
   0   1   7   84.65    5.89
   0   1   8  418.51   23.93
   0  -1   8  403.86   24.24
   0   1  -8  403.81   24.22
   0   1  -8  426.91   24.13
   0  -1   8  357.91   23.97
   0  -1   8  393.74   24.25
   0  -1  -8  403.65   24.05
   0   1   8  408.62   24.15
   0   1  -8  395.25   23.85
   0   1   8  343.44   24.25
   0   1   9  171.24   11.92
   0  -1   9  177.21   11.52
   0  -1   9  205.02   11.95
   0  -1  -9  185.08   11.63
   0   1   9  180.60   11.68
   0   1   9  195.02   11.46
   0   1  -9  177.21   11.84
   0  -1   9  183.15   11.91
   0   1  10  254.78   16.95
   0  -1  10  256.96   16.54
   0  -1 -10  262.36   16.61
   0  -1  10  282.99   16.85
   0   1  10  276.01   16.68
   0   1  10  279.54   16.48
   0  -1  10  270.50   16.86
   0   1 -10  263.09   16.84
   0  -1  11  118.52    8.44
   0   1  11  121.09    8.68
   0  -1  11  116.23    7.92
   0  -1 -11  122.62    8.15
   0   1  11  129.35    8.18
   0   1  11  120.31    7.92
   0  -1  11  125.15    8.48
   0   1 -11  114.01    8.44
   0  -1  12  463.60   28.30
   0   1  12  489.34   28.48
   0   1  12  458.70   28.26
   0  -1  12  468.30   28.66
   0  -1  12  467.83   28.76
   0   1  12  441.23   28.80
   0  -1  13   35.11    4.61
   0   1  13   30.32    4.81
   0  -1  13   20.86    3.07
   0   1  13   24.31    3.70
   0   1  13   30.67    3.31
   0  -1  13   34.59    4.23
   0  -1  14   24.14    4.75
   0   1  14   31.68    5.08
   0   1  14   28.38    3.85
   0  -1  14   25.52    3.00
   0   1  14   24.10    3.35
   0  -1  14   22.00    4.19
   0  -1  15   18.27    4.56
   0   1  15   14.20    2.05
   0  -1  15    8.63    4.76
   0   1  15   18.97    3.94
   0  -1  15   18.19    2.79
   0   1  15   19.99    3.41
   0   1  15   38.06    5.63
   0   1  16  106.41    6.87
   0  -1  16  101.87    7.29
   0  -1  16  119.92    9.20
   0   1  16  108.05    8.01
   0  -1  16  124.18    8.59
   0   1  16  109.12    7.69
   0   1  16  114.91    9.18
   0  -1  17   62.58    6.44
   0   1  17   61.92    4.16
   0  -1  17   67.54    4.80
   0  -1  17   48.94    7.04
   0   1  17   68.82    5.95
   0   1  17   49.98    7.27
   0   1  17   64.18    5.47
   0   1  18    9.53    4.17
   0  -1  18   -3.38    4.80
   0   1  18   -5.75    5.87
   0  -1  18   -4.54    5.72
   0  -1  19    4.14    4.65
   0  -1  19    6.18    6.01
   0   2   0 6272.91  367.76
   0  -2   0 6257.62  367.75
   0   2   0 5968.48  367.75
   0   2   1   89.84    5.14
   0   2  -1   64.57    5.21
   0   2   1   81.41    5.09
   0  -2  -1   69.14    5.08
   0  -2   1   86.03    5.25
   0  -2  -1  102.77    5.42
   0   2   2 3447.51  209.09
   0   2   2 3464.76  209.22
   0  -2  -2 3264.35  209.23
   0  -2  -2 3570.76  209.04
   0  -2   2 3466.94  209.25
   0   2   2 3620.40  209.05
   0   2   3  975.12   52.97
   0  -2  -3 1027.53   53.05
   0   2   3  838.76   52.74
   0   2  -3  822.49   52.80
   0  -2  -4   78.78    5.47
   0   2   4   81.78    5.35
   0  -2  -4   83.06    4.97
   0   2  -4   80.76    5.42
   0   2   4   78.34    4.97
   0   2  -4   81.59    5.06
   0   2  -5  579.88   41.90
   0   2  -5  556.09   41.82
   0   2   5  732.77   41.87
   0   2  -5  712.19   41.60
   0   2  -6   58.87    4.17
   0  -2   6   49.16    4.13
   0   2  -6   50.94    3.51
   0   2  -6   51.20    4.00
   0   2   6   49.81    4.04
   0  -2  -6   51.77    3.87
   0  -2   7  626.24   36.30
   0   2  -7  596.10   36.30
   0   2  -7  577.23   36.19
   0  -2   7  555.12   35.77
   0   2  -7  637.14   35.88
   0   2   7  617.35   36.24
   0  -2  -7  623.14   36.05
   0   2  -8 3335.86  197.41
   0  -2   8 3311.01  197.42
   0   2  -8 3386.81  197.32
   0  -2   8 3223.55  196.90
   0  -2   8 3366.15  197.37
   0   2  -8 3369.36  196.93
   0   2   8 3174.75  197.34
   0   2   8 3397.61  197.37
   0  -2  -8 3244.91  197.12
   0   2   9  216.64   13.54
   0   2  -9  230.23   14.41
   0  -2   9  233.68   14.40
   0   2  -9  221.32   14.21
   0  -2   9  226.48   13.59
   0  -2   9  258.88   14.49
   0   2  -9  206.39   13.62
   0   2   9  260.20   14.53
   0   2   9  243.47   14.32
   0  -2  -9  235.11   14.00
   0  -2  10  362.39   21.95
   0   2 -10  345.24   21.94
   0   2  10  384.51   22.03
   0  -2 -10  356.75   21.56
   0  -2  10  346.14   21.20
   0  -2  10  374.95   21.99
   0   2  10  378.41   21.88
   0   2 -10  351.22   21.23
   0   2  10  340.88   21.19
   0  -2  11    8.95    3.33
   0   2 -11    8.37    3.72
   0  -2  11    6.99    1.39
   0   2  11    3.26    3.59
   0  -2 -11    3.31    2.65
   0  -2  11   15.82    3.86
   0   2  11    6.21    3.14
   0   2  11    6.13    1.45
   0  -2  12    6.19    3.84
   0   2 -12    2.29    3.65
   0   2  12    8.20    4.14
   0  -2  12    3.50    1.39
   0  -2  12   -0.25    4.12
   0  -2 -12    6.18    2.95
   0   2  12   12.28    3.43
   0   2  12    8.36    1.63
   0  -2  13   89.58    6.37
   0  -2  13  116.67    8.33
   0  -2 -13  106.68    7.37
   0   2  13  125.80    7.75
   0  -2  13  119.68    8.21
   0   2  13   98.97    6.59
   0   2  13  132.45    8.42
   0  -2  14  124.64    8.06
   0  -2 -14  138.18    9.04
   0  -2  14  140.62    9.82
   0   2  14  129.45    8.32
   0   2  14  141.43    9.79
   0  -2  14  136.72    9.87
   0   2  14  144.83    9.41
   0  -2  15  133.01    8.84
   0   2  15  185.53   10.51
   0   2  15  164.87    9.28
   0  -2  15  155.33   10.69
   0   2  15  164.15   10.90
   0  -2  15  158.70   11.10
   0  -2  16  104.31    8.56
   0  -2  16   99.75    8.26
   0   2  16   86.27    7.61
   0   2  16   91.47    6.38
   0   2  16  101.55    8.29
   0   2  17   75.15    6.85
   0  -2  17   81.04    7.39
   0  -2  17   62.86    7.63
   0   2  17   74.25    7.36
   0   2  18   41.77    5.59
   0  -2  18   35.33    6.60
   0   2  18   30.46    6.02
   0  -2  18   34.44    6.00
   0  -2  19    4.53    5.99
   0  -2  19   13.87    6.10
   0  -2  20   -7.00    5.59
   0   3   0    0.11    1.48
   0   3   0    0.98    1.59
   0  -3   0   -0.43    1.47
   0  -3  -1  467.39   25.98
   0   3  -1  451.70   25.84
   0   3   1  457.21   25.75
   0   3  -1  431.04   25.84
   0  -3  -1  402.54   25.69
   0  -3   1  403.07   25.82
   0   3   1  389.49   25.69
   0  -3  -2  111.73    7.46
   0   3   2  111.64    7.12
   0   3  -2  106.71    7.37
   0  -3  -2  115.48    7.06
   0  -3   2  115.61    7.39
   0   3   2  112.05    7.05
   0   3   3  376.74   19.92
   0   3  -3  339.73   20.23
   0  -3   3  326.78   20.21
   0  -3  -3  411.27   20.33
   0  -3  -3  271.73   19.77
   0   3  -4  425.61   24.76
   0   3   4  421.06   24.67
   0  -3   4  345.63   25.00
   0   3   4  384.31   24.91
   0  -3  -4  383.26   24.98
   0  -3  -4  425.74   24.55
   0   3  -5   59.36    4.62
   0  -3  -5   60.31    3.92
   0   3   5   61.44    3.92
   0   3   5   61.88    4.54
   0  -3  -5   53.13    4.79
   0   3  -5   58.14    4.08
   0   3  -6   14.58    2.85
   0   3   6   17.25    1.54
   0  -3  -6   21.73    1.59
   0   3   6   15.95    2.59
   0  -3  -6   18.08    2.98
   0   3  -6   19.18    1.87
   0   3  -7   26.97    3.74
   0  -3   7   37.61    3.85
   0   3  -7   34.64    3.70
   0   3   7   24.82    3.38
   0  -3  -7   43.27    3.71
   0   3  -7   37.04    2.76
   0   3  -8  149.82    9.48
   0  -3   8  122.61    9.39
   0   3  -8  131.85    8.74
   0   3  -8  144.72    9.33
   0   3   8  141.79    9.13
   0  -3  -8  146.66    9.15
   0  -3  -9   12.82    2.91
   0   3  -9   11.74    3.30
   0   3  -9    7.61    1.80
   0   3   9   10.55    3.26
   0   3   9    6.32    2.83
   0  -3   9    5.97    3.45
   0   3  -9   12.44    3.46
   0   3  10    6.39    3.10
   0   3 -10    9.49    3.38
   0   3 -10    4.61    1.49
   0  -3  10    2.65    3.52
   0   3 -10    7.01    3.45
   0   3  10    8.08    3.45
   0  -3  10   10.59    3.92
   0  -3 -10    7.32    2.92
   0  -3  11  228.45   13.17
   0   3 -11  202.09   12.94
   0  -3  11  210.15   12.97
   0   3 -11  174.43   11.61
   0   3  11  196.09   12.73
   0   3  11  194.61   12.47
   0  -3 -11  208.08   12.26
   0  -3 -12  246.46   15.63
   0  -3  12  255.43   16.43
   0   3 -12  250.07   16.27
   0   3  12  250.64   16.11
   0   3  12  239.50   15.86
   0  -3  12  256.76   16.35
   0  -3 -13  173.41   11.64
   0  -3  13  205.20   12.90
   0   3 -13  170.59   12.37
   0   3  13  184.57   12.31
   0   3  13  176.60   11.95
   0  -3  13  169.60   12.51
   0  -3 -14   -0.51    3.56
   0  -3  14   -0.33    5.32
   0   3  14    5.86    4.56
   0   3  14    2.61    3.69
   0  -3  14    0.33    4.55
   0  -3 -15   84.37    6.26
   0  -3  15   77.05    7.70
   0   3  15   70.27    6.91
   0   3  15   56.71    6.44
   0  -3  15   78.46    7.21
   0  -3  16   -2.52    5.85
   0  -3 -16   -0.37    3.92
   0  -3  16   -5.92    5.15
   0   3  16   -3.31    4.43
   0   3  16    4.16    4.41
   0   3  17    9.08    5.13
   0  -3  17    2.32    5.50
   0   3  17    8.26    4.53
   0  -3  17   18.63    6.23
   0  -3  18    4.79    6.56
   0  -3  18   -2.43    5.72
   0   3  18    0.32    4.93
   0  -3  19   -5.35    6.87
   0  -3  19   -2.54    6.09
   0  -3  20   28.71    6.96
   0  -4   0 1650.68  101.88
   0   4   0 1657.24  101.70
   0   4   0 1693.42  101.67
   0  -4   0 1775.79  101.70
   0  -4  -1 4367.78  245.65
   0   4  -1 3917.22  245.43
   0   4   1 4208.44  245.40
   0  -4   1 3957.25  245.44
   0   4  -1 4271.84  245.47
   0   4   1 4197.75  245.34
   0  -4  -1 3941.26  245.32
   0   4  -2   94.12    6.74
   0   4   2   99.34    6.56
   0  -4  -2   97.20    7.01
   0  -4  -2  100.34    6.38
   0   4  -2   98.51    6.77
   0   4   2   96.98    6.39
   0  -4   2   90.15    6.81
   0   4  -3  668.98   44.69
   0   4   3  740.33   44.51
   0   4  -3  756.35   44.80
   0  -4   3  766.52   44.83
   0  -4  -3  825.79   44.94
   0  -4  -3  722.28   44.39
   0   4  -4  124.20    8.06
   0   4   4  124.66    7.89
   0   4  -4  123.14    8.45
   0  -4   4  129.53    8.53
   0  -4  -4  113.86    8.52
   0  -4  -4  122.86    7.72
   0   4  -5  622.71   38.52
   0   4   5  654.63   38.44
   0  -4   5  701.24   39.02
   0   4  -5  593.72   38.90
   0  -4  -5  648.96   38.95
   0  -4  -5  632.44   38.26
   0   4   6  191.57   12.35
   0  -4  -6  181.13   12.50
   0  -4  -6  198.38   11.80
   0   4  -6  165.55   12.41
   0   4   6  195.89   11.79
   0   4  -6  195.44   11.95
   0   4  -7  488.61   29.01
   0  -4  -7  487.24   28.29
   0   4   7  446.12   28.79
   0  -4  -7  453.87   29.03
   0   4  -7  456.04   28.43
   0  -4  -8   23.27    4.07
   0   4   8   36.40    3.87
   0   4  -8   38.42    4.45
   0   4  -8   34.72    4.23
   0   4  -8   33.40    2.94
   0   4  -9  689.43   40.91
   0  -4   9  703.75   40.99
   0   4  -9  649.85   40.22
   0   4  -9  689.66   40.77
   0   4   9  640.01   40.51
   0  -4  -9  668.38   40.58
   0  -4 -10   64.77    5.40
   0   4 -10   62.31    5.77
   0   4 -10   58.71    4.58
   0   4  10   69.98    5.88
   0   4  10   60.20    5.41
   0   4 -10   65.15    6.14
   0  -4  10   59.22    6.02
   0   4 -11  381.80   24.21
   0  -4 -11  393.37   23.63
   0   4 -11  397.82   24.05
   0  -4  11  406.98   24.37
   0   4 -11  372.53   23.09
   0   4  11  391.29   24.11
   0   4  11  348.83   23.58
   0  -4  11  405.87   24.29
   0  -4  12   37.60    5.51
   0   4 -12   28.97    5.19
   0   4 -12   31.24    2.57
   0   4  12   45.92    5.16
   0   4  12   39.69    4.56
   0  -4 -12   41.75    4.50
   0  -4  12   42.62    5.92
   0  -4 -13   94.52    7.65
   0   4  13  119.22    8.68
   0   4  13   95.25    7.82
   0  -4  13  109.98    9.38
   0  -4  13  117.27    8.89
   0  -4  14   35.61    5.81
   0  -4  14   33.00    6.51
   0  -4 -14   33.20    4.32
   0   4  14   22.83    4.39
   0   4  14   28.58    5.16
   0  -4  15   31.14    5.76
   0   4  15   29.92    4.70
   0   4  15   34.25    5.85
   0  -4  15   23.89    6.67
   0  -4 -15   25.54    4.47
   0   4  16  155.03   10.91
   0   4  16  132.31   10.19
   0  -4  16  162.97   12.07
   0  -4  16  142.05   11.49
   0   4  17   77.12    7.53
   0  -4  17   69.08    8.91
   0  -4  17   70.30    8.39
   0   4  18    0.73    6.02
   0  -4  18   11.10    7.37
   0  -4  18   -9.00    6.54
   0  -4  19   22.62    8.07
   0  -5   0    0.52    3.78
   0   5   0   -1.93    2.60
   0   5   0    0.18    2.61
   0  -5   0   -0.18    2.56
   0   5   1   97.23    6.70
   0   5  -1  100.56    6.87
   0  -5  -1   93.17    7.33
   0  -5  -1   84.94    6.60
   0   5   1   96.57    6.60
   0  -5   1   94.67    6.89
   0   5  -1   85.44    6.71
   0   5  -2  238.73   14.95
   0   5   2  228.10   14.73
   0  -5  -2  229.00   15.17
   0  -5  -2  240.15   14.62
   0   5  -2  229.43   14.87
   0  -5   2  235.24   14.95
   0   5  -3   54.76    5.05
   0   5   3   58.59    4.65
   0  -5   3   48.69    5.04
   0   5  -3   55.01    5.11
   0  -5  -3   63.97    5.53
   0  -5  -3   55.52    4.34
   0   5  -4  382.66   22.22
   0   5  -4  317.24   22.43
   0   5   4  346.71   22.06
   0   5  -4  371.27   22.52
   0  -5   4  370.91   22.57
   0  -5  -4  348.44   22.59
   0  -5  -4  373.59   21.93
   0   5   5   14.72    2.60
   0  -5   5   21.81    3.82
   0   5  -5   16.04    3.69
   0   5  -5   16.09    2.94
   0  -5  -5   17.81    2.14
   0  -5  -5   15.67    4.13
   0  -5  -6    4.30    2.25
   0  -5   6    2.26    3.62
   0   5  -6    2.52    3.50
   0   5  -6    7.01    2.61
   0   5   6   -0.46    2.10
   0  -5  -6    2.94    1.38
   0  -5  -6   -0.54    4.14
   0   5  -7   20.23    4.12
   0   5  -7   24.86    2.98
   0  -5   7   22.41    4.54
   0  -5  -7   24.14    4.55
   0  -5  -7   18.50    2.50
   0   5  -8  273.57   17.58
   0  -5  -8  281.74   16.59
   0   5  -8  254.51   16.79
   0  -5  -8  279.55   17.69
   0   5  -9   23.24    3.03
   0   5  -9   32.24    4.91
   0  -5  -9   32.25    4.75
   0  -5 -10    6.10    4.17
   0   5 -10   11.54    2.72
   0   5 -10    7.83    4.35
   0   5  10   10.64    3.94
   0   5  10   11.30    4.60
   0  -5  10   11.48    4.67
   0   5 -10    9.32    4.76
   0  -5 -11  105.10    7.92
   0   5 -11  114.70    8.37
   0   5 -11   97.65    7.03
   0   5  11   86.64    7.77
   0   5  11  100.63    8.35
   0  -5  11  117.47    8.62
   0   5 -11  106.44    8.68
   0   5 -12    3.30    2.15
   0   5  12   -1.03    4.80
   0   5  12    1.35    4.09
   0  -5 -12    0.83    3.89
   0  -5  12    3.86    5.84
   0  -5  12   -2.67    5.06
   0   5  13   22.17    4.57
   0   5  13   24.92    5.27
   0  -5  13   21.99    6.50
   0  -5 -13   12.61    4.30
   0  -5  13   22.82    5.48
   0   5  14    2.97    4.40
   0   5  14    6.85    5.09
   0  -5 -14    1.95    4.17
   0  -5  14    5.60    6.95
   0  -5  14   13.81    5.75
   0   5  15    7.74    5.54
   0   5  15    2.07    4.43
   0  -5  15    0.45    7.18
   0  -5  15    8.75    6.19
   0   5  16  115.36    9.31
   0  -5  16  103.93   10.83
   0  -5  16   90.22    9.65
   0   5  17   13.79    5.93
   0  -5  17    4.41    7.96
   0  -5  17   10.43    6.89
   0   5  18  102.44    9.34
   0  -6   0   76.89    6.94
   0   6   0   69.51    6.06
   0  -6   0   76.58    5.98
   0   6   0   64.93    5.78
   0   6  -1  161.02   10.69
   0   6   1  160.04   10.57
   0  -6   1  157.08   11.39
   0  -6  -1  152.27   11.25
   0  -6  -1  158.10   10.46
   0  -6   1  152.06   10.67
   0   6  -1  149.49   10.63
   0  -6   2   71.34    7.53
   0  -6  -2   76.90    7.12
   0   6   2   71.65    6.24
   0   6  -2   88.16    6.62
   0   6  -2  100.02    6.73
   0  -6   2   88.95    6.82
   0  -6  -2   70.94    6.08
   0   6   3  263.43   15.66
   0   6  -3  247.97   15.92
   0   6  -3  243.31   15.95
   0  -6  -3  241.12   16.33
   0  -6   3  249.38   15.99
   0  -6  -3  226.15   15.38
   0   6  -4  139.24    9.53
   0   6  -4  145.98    9.92
   0   6   4  138.04    9.28
   0   6  -4  127.66    9.82
   0  -6  -4  130.36   10.40
   0  -6   4  131.43    9.93
   0  -6  -4  143.08    9.07
   0   6  -5  338.08   22.16
   0   6   5  364.16   22.06
   0   6  -5  352.43   22.61
   0   6  -5  375.27   22.70
   0  -6  -5  372.45   22.93
   0  -6   5  367.04   22.80
   0  -6  -5  349.78   21.79
   0  -6  -6  108.37    6.90
   0   6   6   95.39    6.83
   0   6  -6   89.24    7.03
   0   6  -6  106.03    7.98
   0  -6   6   89.87    8.01
   0  -6  -6   93.65    8.42
   0  -6  -6   97.84    6.39
   0  -6  -7  252.51   14.54
   0   6  -7  242.92   14.73
   0   6  -7  246.00   15.63
   0  -6  -7  223.39   13.99
   0  -6  -7  208.86   15.73
   0  -6   7  237.43   15.65
   0  -6   8   30.16    5.21
   0   6  -8   18.56    4.91
   0   6  -8   24.68    4.87
   0   6  -8   22.43    3.39
   0  -6  -8   25.30    5.63
   0  -6  -8   27.63    3.08
   0   6  -9  481.29   28.71
   0   6  -9  486.26   29.58
   0  -6  -9  421.10   29.51
   0  -6   9  483.21   29.78
   0   6 -10   18.42    3.16
   0   6 -10   15.19    5.16
   0   6  10   24.11    5.19
   0  -6 -10   20.32    5.36
   0   6  11   21.38    5.74
   0  -6 -11   25.30    5.36
   0   6 -11   29.79    3.82
   0  -6 -12   31.86    5.28
   0   6  12   23.41    6.10
   0  -6  12   38.48    6.34
   0   6 -12   30.30    3.82
   0  -6 -13   71.72    6.94
   0  -6  13   74.01    8.99
   0  -6  13   75.74    7.96
   0   6  13   70.59    7.79
   0  -6  14    1.45    7.36
   0  -6  14    5.10    6.48
   0   6  14    9.67    5.54
   0  -6  15   52.53    9.42
   0  -6  15   43.38    7.48
   0   6  15   34.34    6.92
   0   6  16  196.82   14.48
   0  -7   0    1.30    4.16
   0   7   0   -2.22    4.08
   0  -7   0    0.38    5.34
   0  -7   1   76.34    6.96
   0  -7  -1   78.58    6.63
   0   7   1   80.89    6.77
   0   7  -1   80.53    7.17
   0  -7   1   72.04    8.01
   0  -7  -1   76.52    7.88
   0  -7  -2   67.71    5.75
   0  -7   2   69.49    6.51
   0   7   2   54.78    5.84
   0   7  -2   65.93    6.47
   0  -7   2   60.21    7.34
   0  -7  -2   58.83    7.33
   0  -7   3   44.61    5.73
   0  -7  -3   44.46    4.73
   0  -7   3   37.40    6.53
   0  -7  -3   47.11    6.78
   0   7   3   34.42    4.82
   0   7  -3   41.95    5.20
   0   7  -3   43.87    5.62
   0  -7   4   92.73    7.39
   0  -7  -4   85.51    6.01
   0  -7  -4   59.79    7.79
   0   7  -4   75.98    7.12
   0   7   4   66.82    6.46
   0   7  -4   69.20    6.76
   0  -7   5   -1.41    4.95
   0  -7  -5   14.00    5.73
   0  -7  -5    6.44    2.93
   0   7  -5    5.18    4.13
   0   7  -5    7.79    4.64
   0   7  -6   47.16    5.05
   0   7  -6   50.04    5.91
   0  -7  -6   45.36    4.80
   0  -7   6   48.92    6.16
   0  -7  -6   47.44    3.97
   0  -7  -6   40.79    6.62
   0   7  -7   67.59    5.51
   0  -7  -7   64.70    5.19
   0  -7   7   58.61    7.08
   0  -7  -7   55.05    4.17
   0  -7  -7   39.44    7.12
   0  -7   8    9.73    5.19
   0   7  -8   15.03    3.76
   0  -7  -8   15.56    3.33
   0  -7  -8    9.53    6.14
   0  -7   9   -7.19    5.75
   0   7  -9   -1.91    5.30
   0   7  -9    6.00    3.42
   0  -7  -9    6.72    2.79
   0  -7  -9   -0.76    6.06
   0   7 -10   56.17    5.10
   0  -7 -10   57.54    7.19
   0  -7  10   46.64    7.19
   0   7  10   65.16    7.60
   0  -7 -11   -0.32    5.59
   0  -7  11   -2.75    5.79
   0   7  11    2.64    6.10
   0   7  12   -1.34    5.85
   0  -7 -12    1.78    5.51
   0   7  13   -0.45    6.72
   0  -7  13   17.35    8.10
   0   8   0  503.98   31.84
   0  -8   0  488.01   32.45
   0  -8   0  530.31   31.82
   0  -8   1   66.19    6.84
   0  -8  -1   59.76    6.17
   0  -8  -1   51.54    7.80
   0  -8   1   49.43    7.94
   0   8   1   50.74    6.19
   0   8  -1   55.39    6.57
   0   8  -2  187.79   12.77
   0   8  -2  176.64   12.74
   0   8   2  173.06   12.45
   0  -8  -2  154.31   13.64
   0  -8   2  160.83   13.70
   0  -8   2  196.56   12.87
   0  -8  -2  190.16   12.31
   0  -8   3   61.24    7.28
   0  -8  -3   61.22    6.29
   0  -8  -3   49.58    8.27
   0  -8   3   75.75    8.48
   0   8  -3   66.06    6.73
   0   8  -3   70.08    7.14
   0   8  -4   59.01    6.60
   0   8  -4   67.02    6.99
   0  -8  -4   42.33    7.91
   0  -8   4   56.84    7.10
   0  -8   4   47.48    7.98
   0  -8  -4   58.62    5.68
   0  -8  -5  122.10    8.42
   0   8  -5  108.53    8.86
   0   8  -5  122.75   10.04
   0  -8  -5  115.92    8.87
   0  -8   5  118.61   10.11
   0  -8   5  128.34   11.03
   0  -8  -5  108.09   10.79
   0  -8   6  186.68   14.01
   0  -8  -6  193.11   12.30
   0   8  -6  196.02   13.09
   0   8  -6  200.35   13.92
   0  -8  -6  202.43   12.82
   0  -8   6  169.36   14.62
   0  -8  -6  170.25   14.51
   0  -8   7   33.50    6.78
   0  -8  -7   29.11    4.49
   0   8  -7   35.84    4.80
   0   8  -7   21.20    6.07
   0  -8  -7   27.56    7.42
   0  -8   8  274.74   17.80
   0  -8  -8  239.88   17.82
   0   8  -8  247.59   16.27
   0   8   9   50.47    7.82
   0  -8  -9   27.05    7.29
   0  -8   9   56.60    8.03
   0  -8 -10  160.08   13.24
   0  -8  10  170.26   13.37
   0   8  10  181.88   13.63
   0  -9   0   -1.50    7.52
   0  -9   0    4.02    5.25
   0  -9   1    7.49    5.59
   0  -9  -1   21.49    5.19
   0  -9   1    2.01    7.04
   0  -9  -1   12.09    7.71
   0   9  -1   13.27    5.83
   0  -9   2   -5.67    5.48
   0  -9  -2    0.29    4.67
   0  -9   2   -6.62    7.40
   0  -9  -2    5.05    7.79
   0   9  -2    6.20    5.51
   0  -9   3   -0.80    6.20
   0  -9  -3    2.34    4.61
   0  -9  -3   -1.01    7.97
   0  -9   3    3.61    7.45
   0   9  -3    3.49    5.62
   0   9  -4   11.85    5.19
   0  -9  -4   15.57    5.07
   0  -9   4    7.13    6.08
   0  -9   4   19.93    7.32
   0  -9  -4   19.86    7.93
   0  -9  -5   21.05    5.05
   0   9  -5    8.10    5.08
   0  -9   5   15.39    6.82
   0  -9  -5    9.69    8.06
   0   9  -6   15.16    4.77
   0  -9   6   22.07    6.65
   0  -9  -6   11.80    8.08
   0  -9   7    9.10    6.80
   0  -9  -7   12.45    8.06
   0  -9  -8   -4.68    8.07
   0 -10   0  234.98   16.18
   0 -10   1   36.94    6.44
   0 -10   2   28.91    7.02
   0  10  -3   27.30    6.33
   0 -10   3   20.02    6.49
   0  10  -4    3.66    6.58
   0 -10   4   -2.74    6.79
  -1   0  19   -1.27    4.15
  -1   0  19   -4.93    6.42
  -1   0  18   33.21    4.89
  -1   0  18   32.47    6.49
  -1   0  17    3.97    2.80
  -1   0  17    0.20    3.25
  -1   0  17   -4.42    4.01
  -1   0  17   -3.48    5.21
  -1   0  16  190.04   13.10
  -1   0  16  215.09   13.43
  -1   0  16  212.47   14.19
  -1   0  15   -0.50    2.91
  -1   0  15   -3.17    3.75
  -1   0  15    0.31    4.79
  -1   0  14  338.99   20.64
  -1   0  14  347.15   21.42
  -1   0  14  321.55   20.87
  -1   0  13    0.56    3.05
  -1   0  13    2.57    2.16
  -1   0  13    1.05    3.83
  -1   0  12 1640.01   99.49
  -1   0  12 1596.51   99.05
   1   0 -12 1722.85   99.28
  -1   0  12 1685.67   99.26
   1   0 -11    3.87    2.69
  -1   0  11    0.80    2.51
  -1   0  11    0.11    1.96
  -1   0  11   -0.43    3.32
  -1   0  10   15.48    2.57
   1   0 -10   14.95    2.58
  -1   0  10   16.01    2.08
  -1   0  10   16.10    3.33
   1   0  -9   -3.01    2.05
  -1   0   9    1.05    1.90
  -1   0   9    0.97    1.50
  -1   0   9   -0.33    2.41
   1   0  -9    0.67    2.30
  -1   0   8 1343.31   79.02
   1   0  -8 1293.02   78.90
  -1   0   8 1276.60   78.74
  -1   0   8 1335.66   78.90
   1   0  -8 1362.81   78.90
   1   0  -7   -0.28    1.31
  -1   0   7   -1.02    1.38
   1   0  -7    0.92    1.43
  -1   0   7    0.34    1.11
  -1   0   7   -1.27    1.86
   1   0  -7   -1.71    1.83
   1   0  -6 1940.81  109.67
   1   0  -6 1805.66  109.78
   1   0  -6 1831.12  109.75
  -1   0   6 1768.52  109.65
  -1   0   6 1798.54  109.85
  -1   0   6 1856.30  109.76
   1   0  -5    0.86    0.98
  -1   0   5    0.29    0.95
   1   0  -5   -0.30    0.84
  -1   0   5   -0.20    0.78
  -1   0   5   -0.36    1.31
   1   0  -5    0.40    1.28
  -1   0   4  842.98   51.52
   1   0  -4  858.67   51.46
   1   0  -4  837.94   51.55
  -1   0   4  900.49   51.46
  -1   0   4  850.20   51.58
   1   0  -4  854.90   51.52
  -1   0   3   -0.31    0.60
   1   0  -3    0.17    0.60
   1   0  -3    0.26    0.83
  -1   0   3   -1.33    0.86
   1   0  -2    1.00    0.46
   1   0  -2    2.05    0.54
  -1   0  -2 7505.92  447.50
   1   0   3    0.19    0.71
   1   0   3    1.23    0.67
  -1   0  -3   -0.79    0.66
   1   0   3    0.62    0.70
   1   0   4 5390.33  334.18
  -1   0  -4 5592.36  334.19
   1   0   4 5757.58  334.23
   1   0   4 5809.10  334.19
   1   0   4 5516.17  334.16
   1   0   5   -0.67    1.16
   1   0   5   -0.97    1.09
   1   0   5   -1.47    1.03
  -1   0  -5    0.07    1.10
   1   0   5   -1.10    0.88
   1   0   6   23.14    2.30
   1   0   6   22.43    2.19
   1   0   6   26.34    2.07
  -1   0  -6   23.26    2.09
   1   0   6   25.11    1.99
   1   0   7   -0.09    1.31
   1   0   7    0.73    1.39
   1   0   7   -0.77    1.55
   1   0   7    0.11    1.83
   1   0   8   -0.11    1.57
   1   0   8   -0.09    1.44
   1   0   8    0.87    1.78
   1   0   8    1.73    2.14
   1   0   9   -2.07    1.98
   1   0   9   -1.89    1.88
   1   0   9   -3.70    2.53
   1   0  10  328.47   20.46
   1   0  10  330.74   20.70
   1   0  10  343.62   20.58
   1   0  11    1.16    2.21
   1   0  11   -0.59    3.13
   1   0  11   -0.33    2.54
   1   0  12   76.94    5.81
   1   0  12   69.89    5.61
   1   0  12   80.49    6.24
   1   0  13   -0.98    3.11
   1   0  13   -0.53    2.82
   1   0  13    2.92    3.74
   1   0  14   36.55    5.08
   1   0  14   39.45    4.45
   1   0  14   36.13    4.13
   1   0  15    0.57    4.41
   1   0  15   -5.11    4.00
   1   0  15    1.91    3.29
   1   0  16   60.25    6.43
   1   0  16   59.12    5.69
   1   0  16   49.52    5.23
   1   0  17    4.42    5.36
   1   0  17    1.23    4.23
   1   0  17    4.60    3.81
   1   0  18   57.12    7.12
   1   0  18   55.34    5.83
  -1  -1  20   -9.03    6.78
  -1  -1  19    5.67    6.30
  -1   1  19   21.25    6.54
  -1  -1  19    8.73    5.03
  -1   1  18    0.66    3.81
  -1   1  18    2.76    3.52
  -1  -1  18    5.70    4.74
  -1  -1  18    1.09    5.86
  -1   1  18    4.74    6.15
  -1  -1  17   14.07    2.36
  -1  -1  17   20.10    5.72
  -1   1  17   17.72    3.94
  -1  -1  17   20.68    4.75
  -1   1  17   17.95    3.66
  -1   1  17   33.41    6.16
  -1   1  16  355.01   21.76
  -1  -1  16  357.43   21.95
  -1   1  16  383.22   22.50
  -1  -1  16  364.23   22.87
  -1   1  16  367.98   22.30
  -1   1  16  388.14   23.41
  -1  -1  16  338.10   23.13
  -1  -1  15   31.14    4.73
  -1   1  15   29.79    2.50
  -1  -1  15   28.31    5.44
  -1  -1  15   27.54    2.90
  -1   1  15   25.13    4.05
  -1   1  15   31.18    3.61
  -1   1  15   22.79    5.55
  -1   1  14  357.72   21.63
  -1  -1  14  347.60   21.84
  -1   1  14  389.83   22.24
  -1   1  14  333.42   22.81
  -1  -1  14  362.92   22.67
  -1   1  14  351.99   22.06
  -1  -1  14  375.50   22.54
  -1   1  13    7.23    2.58
   1   1 -13    1.84    3.44
  -1  -1  13    5.53    3.47
  -1   1  13    6.91    1.50
  -1  -1  13    3.53    4.07
   1  -1 -13    5.14    3.37
  -1  -1  13    5.51    2.01
  -1   1  13    1.52    2.88
  -1   1  13    4.65    4.02
  -1   1  12   40.54    3.64
  -1  -1  12   47.19    4.51
   1   1 -12   45.10    4.46
  -1   1  12   35.29    2.93
  -1  -1  12   46.46    3.40
  -1   1  12   39.31    4.91
  -1   1  12   43.22    3.90
  -1  -1  12   40.77    4.68
   1  -1 -12   42.62    4.12
   1   1 -11   10.03    3.27
  -1  -1  11    8.79    3.05
  -1   1  11    4.96    3.52
   1  -1 -11    9.73    2.87
  -1  -1  11    9.15    3.22
  -1  -1  11    9.00    1.98
  -1   1  11   10.89    2.58
  -1   1  11    7.76    2.04
   1  -1 -10    4.90    1.95
   1   1 -10    8.55    2.82
  -1  -1  10    6.44    2.73
  -1   1  10    2.95    3.21
   1   1 -10    5.08    2.36
  -1  -1  10    2.81    2.92
   1  -1 -10    3.63    2.61
  -1  -1  10    4.99    1.66
  -1   1  10    3.32    2.23
  -1   1  10    5.20    1.72
   1  -1  -9  197.31   13.13
   1   1  -9  203.18   13.45
   1   1  -9  222.69   13.41
  -1  -1   9  222.27   13.11
  -1  -1   9  237.39   13.63
   1  -1  -9  210.96   13.33
  -1   1   9  229.47   13.41
  -1   1   9  229.64   13.85
  -1  -1   9  210.13   13.50
  -1   1   9  195.02   13.12
  -1  -1   8 1278.97   76.99
  -1   1   8 1352.38   76.71
   1   1  -8 1377.15   76.88
  -1  -1   8 1113.48   76.66
   1   1  -8 1309.21   77.01
   1  -1  -8 1324.47   76.71
  -1  -1   8 1269.16   76.97
   1  -1  -8 1307.32   76.84
  -1   1   8 1380.92   76.92
  -1   1   8 1179.73   77.07
  -1   1   7  100.59    6.69
   1   1  -7  103.11    6.94
  -1  -1   7  117.05    6.65
   1   1  -7  101.08    7.06
  -1  -1   7  105.76    7.09
   1  -1  -7   98.43    6.70
  -1  -1   7  123.94    7.23
  -1   1   7   99.43    6.99
  -1   1   7  112.05    7.32
   1  -1  -7  112.89    6.98
  -1   1   6 1771.33  101.86
   1   1  -6 1698.66  102.04
  -1  -1   6 1675.53  101.81
  -1  -1   6 1694.13  102.10
  -1   1   6 1568.81  102.16
   1  -1  -6 1636.05  102.02
   1   1  -6 1718.56  101.79
   1   1  -6 1741.65  102.12
  -1  -1   6 1764.71  102.13
   1  -1  -6 1722.79  101.87
   1   1  -5  314.05   20.68
   1  -1  -5  303.40   20.40
  -1  -1   5  349.23   20.71
   1   1  -5  351.79   20.64
  -1  -1   5  340.16   20.74
  -1   1   5  364.10   20.42
  -1   1   5  348.68   20.80
   1  -1  -5  387.35   20.71
   1   1  -4   19.45    1.82
  -1  -1   4   18.76    1.86
   1   1  -4   16.77    1.68
   1  -1  -4   21.46    1.87
  -1   1   4   18.46    1.98
  -1   1   3   48.82    3.19
   1   1  -3   33.84    2.97
   1  -1  -3   52.15    3.13
   1  -1  -2    0.29    0.98
   1  -1  -1   51.72    1.86
   1  -1  -1   13.63    1.35
  -1  -1   0    3.08    0.86
   1   1   0  807.30    3.59
  -1  -1  -1    9.09    0.85
  -1  -1  -1    7.14    0.70
  -1   1  -1    5.52    0.75
  -1  -1  -2 1331.22   82.24
   1   1   2 1340.40   82.22
  -1   1  -2 1363.02   82.32
   1   1   2 1349.88   82.18
  -1   1  -2 1422.75   82.23
   1  -1   2 1461.41   82.23
  -1   1  -3   55.39    3.96
  -1   1  -3   67.82    3.87
   1  -1   3   54.18    3.74
  -1   1  -3   57.26    3.94
   1  -1   3   52.00    3.95
   1   1   3   45.94    3.95
   1   1   3   65.99    3.88
  -1  -1  -3   74.30    3.87
   1  -1   4  715.33   41.34
   1   1   4  696.93   41.07
  -1   1  -4  728.69   41.33
   1  -1   4  715.52   41.15
  -1   1  -4  695.23   41.28
   1  -1   4  705.83   41.29
  -1   1  -4  586.25   41.19
   1   1   4  699.23   41.31
  -1  -1  -4  692.47   41.14
   1   1   4  652.98   41.22
   1  -1   5   63.60    4.61
   1   1   5   56.10    4.15
  -1   1  -5   53.21    4.53
   1  -1   5   51.82    4.45
   1  -1   5   80.48    4.37
  -1   1  -5   73.77    4.35
   1   1   5   65.41    4.52
   1   1   5   84.25    4.53
  -1  -1  -5   69.52    4.31
   1  -1   6  506.76   29.89
   1   1   6  509.64   29.63
   1  -1   6  475.80   29.82
   1  -1   6  475.39   29.90
  -1  -1  -6  495.00   29.75
  -1   1  -6  495.59   29.73
   1   1   6  495.15   29.93
   1   1   6  496.73   29.70
   1  -1   6  510.53   30.00
  -1   1  -6  500.19   30.00
   1   1   6  457.61   29.90
   1   1   7   94.18    6.79
   1  -1   7  117.67    7.20
   1  -1   7  125.94    7.16
  -1  -1  -7  113.76    7.09
   1  -1   7  125.45    7.35
  -1   1  -7  120.93    6.96
   1   1   7  121.30    7.32
   1   1   7   89.03    6.92
  -1   1  -7  108.86    7.39
   1  -1   7  111.60    7.34
   1   1   7  124.37    7.34
   1   1   8  348.38   19.90
   1  -1   8  318.90   20.18
   1   1   8  341.02   20.26
  -1   1  -8  319.92   20.00
   1  -1   8  340.45   20.33
  -1  -1  -8  345.12   20.11
   1   1   8  294.57   20.28
   1   1   8  316.75   20.03
  -1   1  -8  344.73   20.35
   1  -1   8  317.30   20.37
   1   1   9   36.12    3.60
   1  -1   9   39.69    3.77
  -1  -1  -9   29.72    3.08
   1  -1   9   42.26    3.24
  -1   1  -9   28.55    2.78
   1   1   9   37.34    3.45
  -1   1  -9   44.38    3.82
   1  -1   9   25.98    3.58
   1   1   9   32.68    2.82
   1   1  10  367.17   26.36
   1  -1  10  427.57   26.22
   1  -1  10  423.37   26.37
  -1  -1 -10  442.56   26.13
   1   1  10  454.41   26.29
   1   1  10  444.69   26.06
   1  -1  10  430.01   26.38
   1   1  11   71.64    6.06
   1  -1  11   71.10    5.52
   1  -1  11   87.10    6.22
   1   1  11   80.44    5.76
   1   1  11   69.37    5.36
   1  -1  11   81.53    5.99
   1  -1  12  351.32   21.57
   1   1  12  323.80   21.62
   1  -1  12  325.78   21.21
   1   1  12  361.90   21.36
   1   1  12  352.45   21.12
   1  -1  12  349.32   21.56
   1  -1  13    1.81    2.60
   1   1  13    2.50    3.13
   1  -1  13    1.46    4.00
   1   1  13    2.29    3.95
   1   1  13   -2.05    2.68
   1  -1  13   -2.62    3.65
   1  -1  14   25.66    3.25
   1   1  14   27.31    4.04
   1  -1  14   31.50    4.97
   1   1  14   21.28    4.72
   1   1  14   26.02    3.44
   1  -1  14   27.51    4.52
   1   1  15   15.82    5.01
   1  -1  15   14.04    4.63
   1   1  15    9.90    3.68
   1  -1  15    5.51    2.63
   1   1  15   17.74    3.40
   1  -1  15   15.17    4.48
   1  -1  16   63.76    6.50
   1   1  16   70.59    4.54
   1  -1  16   52.24    5.00
   1   1  16   75.75    6.09
   1   1  16   61.72    6.86
   1   1  16   62.79    5.44
   1   1  17   48.51    6.42
   1  -1  17   38.17    4.01
   1   1  17   44.33    5.38
   1   1  17   47.21    4.62
   1  -1  17   44.15    5.81
   1  -1  17   43.49    6.47
   1  -1  18    2.20    4.81
   1   1  18    2.90    4.29
   1   1  18    5.27    5.34
   1  -1  18    2.36    5.20
   1  -1  19   63.81    6.76
   1  -1  19   52.86    7.53
  -1  -2  20   73.96    8.06
  -1  -2  19   -5.14    5.40
  -1  -2  19    8.16    6.71
  -1   2  18   20.99    4.77
  -1   2  18   40.34    6.41
  -1  -2  18   24.64    5.63
  -1  -2  18   24.02    6.21
  -1  -2  17   46.38    7.07
  -1   2  17   49.98    6.80
  -1   2  17   47.47    5.78
  -1  -2  17   58.84    6.64
  -1   2  17   53.52    4.22
  -1  -2  16   -2.00    5.48
  -1   2  16   -0.66    5.31
  -1   2  16   -0.74    4.17
  -1  -2  16   -4.16    4.99
  -1   2  16    7.15    2.30
  -1   2  15  139.73    9.35
  -1   2  15  125.91   10.12
  -1   2  15  126.11    8.25
  -1  -2  15  141.27    9.88
   1  -2 -15  113.69    9.10
  -1  -2  15  135.41   10.17
   1  -2 -14  251.71   16.12
  -1   2  14  256.73   16.84
  -1  -2  14  244.97   16.74
  -1   2  14  282.32   16.35
   1   2 -14  272.07   16.66
  -1  -2  14  262.99   16.64
  -1   2  14  239.44   15.54
  -1  -2  13   89.54    7.37
   1  -2 -13   82.80    6.51
  -1   2  13   90.98    7.56
  -1   2  13   89.15    6.87
   1   2 -13   85.73    7.06
  -1  -2  13   97.44    7.29
  -1   2  13   79.27    5.60
  -1   2  12   23.33    4.64
   1   2 -12   21.04    4.00
  -1  -2  12   19.37    3.96
  -1  -2  12   25.65    4.34
   1  -2 -12   22.32    3.47
  -1   2  12   27.42    3.80
  -1   2  12   23.18    2.19
  -1   2  11   24.75    4.27
   1   2 -11   11.46    3.32
   1   2 -11   13.31    3.51
  -1  -2  11   16.68    3.71
   1  -2 -11   12.90    3.02
  -1  -2  11   14.69    3.97
  -1   2  11   17.52    3.35
  -1   2  11   15.14    1.74
  -1   2  10   52.38    5.01
   1   2 -10   50.83    4.54
  -1  -2  10   41.74    4.51
   1   2 -10   54.13    4.80
  -1   2  10   50.62    3.30
  -1   2  10   43.61    4.39
  -1  -2  10   53.98    4.90
   1  -2 -10   45.60    4.16
  -1  -2   9  106.01    7.32
   1   2  -9   84.96    7.21
  -1   2   9  107.20    6.28
  -1  -2   9  107.06    7.36
   1   2  -9   84.20    7.01
  -1   2   9  106.72    7.58
  -1   2   9   94.54    7.11
   1  -2  -9  104.25    6.96
  -1  -2   8   90.66    5.96
   1   2  -8   84.87    5.98
  -1  -2   8   88.89    6.09
   1   2  -8   85.11    5.79
   1   2  -8   76.22    4.96
  -1   2   8   75.98    6.06
   1  -2  -8   86.55    5.71
  -1  -2   7   33.51    3.48
   1   2  -7   33.66    3.49
   1   2  -7   35.21    2.50
   1   2  -7   33.64    3.30
   1  -2  -7   41.73    3.35
  -1   2   7   42.02    3.77
   1   2  -6 2025.98  121.56
   1   2  -6 2126.67  121.88
  -1  -2   6 1981.65  121.95
   1   2  -6 2103.51  121.97
  -1   2   6 2032.02  121.93
   1  -2  -6 1975.92  121.86
   1   2  -5 1147.48   68.89
   1   2  -5 1119.48   69.20
   1   2  -5 1094.78   69.26
  -1   2   5 1263.18   69.33
   1  -2  -5 1174.86   69.26
   1   2  -4 2351.17  139.88
   1  -2  -4 2108.56  139.91
  -1   2   4 2273.13  139.87
   1   2  -4 2457.85  139.65
  -1   2   3  944.86   44.37
   1  -2  -3  921.60   44.42
  -1   2   3  676.67   44.01
   1  -2  -3  694.63   43.96
  -1   2   2   10.80    1.80
   1  -2  -2   12.14    1.80
  -1   2   2   16.36    1.32
   1  -2  -2   12.63    1.26
  -1  -2   2   11.42    1.59
   1  -2  -1   81.70    4.23
   1  -2  -1   57.19    3.86
  -1   2   1   64.39    3.84
   1  -2  -1   56.11    3.82
  -1  -2   1   46.62    3.92
   1   2  -1   54.24    3.94
   1  -2   0    2.80    1.56
  -1   2   0    3.67    1.09
   1  -2   0    0.95    1.18
  -1  -2   0    2.10    1.05
   1   2   0    3.14    0.99
  -1   2   0    1.08    1.02
   1  -2   0    2.31    1.02
   1  -2   1   34.12    3.54
   1  -2   1   59.97    3.67
  -1   2  -1   44.52    3.56
   1   2   1   49.36    3.34
  -1  -2  -1   66.72    3.67
  -1  -2  -1   53.51    3.33
   1   2   2  780.81   45.16
   1  -2   2  647.66   45.38
  -1  -2  -2  712.22   45.31
  -1   2  -2  777.48   45.28
  -1  -2  -2  779.54   45.15
  -1   2  -3  497.20   30.14
  -1   2  -3  430.81   30.28
  -1  -2  -3  497.70   30.07
  -1  -2  -3  584.98   30.32
   1   2   3  510.57   30.22
   1  -2   4  384.82   22.50
  -1   2  -4  384.92   22.48
  -1  -2  -4  365.48   22.65
   1   2   4  348.14   22.55
  -1  -2  -4  373.20   22.39
  -1   2  -4  382.87   22.74
   1  -2   4  366.86   22.72
  -1   2  -5  453.61   26.16
   1  -2   5  410.01   26.11
   1  -2   5  414.87   25.83
  -1   2  -5  434.89   25.88
   1  -2   5  388.80   26.19
  -1   2  -5  412.95   26.19
   1   2   5  474.21   26.00
  -1  -2  -5  437.59   25.99
  -1   2  -6   93.09    6.27
   1  -2   6   84.35    6.17
   1  -2   6   86.16    5.71
   1  -2   6   89.73    6.34
  -1   2  -6   94.33    6.37
  -1   2  -6   94.41    5.94
   1   2   6   94.15    6.32
   1   2   6   90.66    6.07
  -1  -2  -6   96.33    5.99
  -1   2  -7  706.86   45.02
   1  -2   7  680.03   44.65
  -1  -2  -7  778.39   44.84
  -1   2  -7  771.76   44.80
   1   2   7  816.99   45.16
   1   2   7  811.28   44.98
  -1   2  -7  674.02   45.08
   1  -2   7  810.09   45.19
  -1   2  -8   69.69    5.51
   1  -2   8   78.30    5.52
  -1  -2  -8   68.53    4.96
   1  -2   8   73.17    4.65
  -1   2  -8   69.38    4.77
   1   2   8   75.65    5.28
   1   2   8   70.20    5.45
   1   2   8   70.68    4.45
   1  -2   9  176.57   11.66
  -1   2  -9  159.99   11.63
  -1  -2  -9  187.95   11.17
   1  -2   9  179.73   10.93
   1  -2   9  189.96   11.68
  -1   2  -9  174.10   10.96
   1   2   9  178.81   11.59
   1   2   9  190.36   11.51
   1   2   9  173.00   10.80
   1   2  10  252.94   15.51
   1  -2  10  258.71   15.62
   1  -2  10  241.35   16.31
  -1  -2 -10  282.88   15.86
   1   2  10  274.70   16.21
  -1   2 -10  245.33   15.60
   1   2  10  252.98   16.17
  -1   2 -10  253.90   16.35
   1  -2  10  253.37   16.34
   1   2  11  132.71    8.12
   1  -2  11  133.09    8.20
   1  -2  11  146.34    9.36
  -1  -2 -11  136.76    8.66
   1   2  11  134.37    9.07
  -1   2 -11  116.33    8.19
   1   2  11  125.72    9.07
   1  -2  11  133.71    9.29
   1   2  12 1487.63   90.81
   1  -2  12 1531.84   90.85
   1  -2  12 1533.51   91.49
  -1  -2 -12 1569.07   91.08
   1   2  12 1577.09   91.41
   1   2  12 1455.37   91.36
   1  -2  12 1499.17   91.51
   1  -2  13  103.65    7.03
  -1  -2 -13  109.99    7.64
   1  -2  13  124.17    8.62
   1   2  13  108.91    8.27
   1   2  13  110.59    8.36
   1  -2  13  111.96    8.38
   1   2  13  110.22    7.06
   1   2  14   36.55    4.99
   1  -2  14   34.06    2.96
   1  -2  14   35.01    5.52
   1   2  14   33.30    4.77
   1  -2  14   28.18    5.09
   1   2  14   30.19    2.91
   1   2  15   57.46    5.99
   1  -2  15   47.68    3.71
   1  -2  15   62.95    6.74
   1   2  15   67.13    5.82
   1  -2  15   46.81    6.02
   1   2  15   45.84    3.96
   1   2  16   16.11    4.89
   1  -2  16   14.64    1.99
   1   2  16   15.60    4.50
   1   2  16    8.42    2.57
   1  -2  16   22.95    5.22
   1  -2  16   13.84    5.45
   1   2  17   86.52    7.39
   1   2  17   74.74    7.33
   1  -2  17   83.60    7.99
   1  -2  17   83.96    7.91
   1  -2  18  106.52    9.27
   1  -2  18  111.69    9.14
   1   2  18  100.02    8.48
   1  -2  19   13.41    5.97
   1  -2  19   -1.46    5.92
  -1  -3  20   -0.87    6.43
  -1  -3  20    4.77    7.11
  -1  -3  19   14.18    6.11
  -1  -3  19   10.50    7.20
  -1   3  18    9.10    4.93
  -1  -3  18    0.41    6.60
  -1  -3  18   17.15    5.95
  -1  -3  17   46.63    7.33
   1  -3 -17   53.12    5.64
  -1   3  17   38.40    6.09
  -1  -3  17   49.18    6.76
  -1   3  17   51.73    6.27
  -1  -3  16   77.13    8.21
   1  -3 -16   74.48    6.65
  -1   3  16   77.76    6.91
  -1  -3  16   96.36    8.09
  -1   3  16   74.71    7.18
   1  -3 -15   -1.55    3.82
  -1  -3  15   -0.34    5.53
  -1   3  15    9.58    4.73
  -1  -3  15    2.43    4.54
  -1   3  15   -0.51    4.54
   1  -3 -14   -0.18    3.73
  -1  -3  14    7.16    5.34
  -1   3  14   -2.98    4.23
  -1   3  14    1.37    4.01
  -1  -3  14   -2.31    4.63
   1   3 -14    0.65    4.50
  -1  -3  13  340.16   20.83
  -1  -3  13  342.67   21.04
   1  -3 -13  313.46   20.19
  -1   3  13  335.83   20.67
  -1   3  13  306.27   20.52
   1   3 -13  318.55   20.78
   1   3 -12    8.41    3.95
  -1  -3  12    9.60    4.60
   1  -3 -12   12.17    3.52
  -1   3  12   16.37    4.08
  -1   3  12   19.00    3.93
   1   3 -12   11.85    4.28
  -1  -3  12   23.27    4.43
  -1  -3  11  143.71   10.92
   1   3 -11  140.75   10.82
   1   3 -11  170.07   10.81
  -1  -3  11  176.90   11.30
  -1   3  11  158.15   10.74
  -1   3  11  166.21   10.80
   1  -3 -11  151.17   10.38
  -1   3  10    8.09    3.41
   1   3 -10   10.04    3.31
  -1  -3  10   15.40    3.55
   1   3 -10    5.66    3.39
  -1   3  10    9.85    3.33
   1   3 -10    8.01    1.10
  -1  -3  10    8.01    3.86
   1  -3 -10    9.27    3.01
  -1  -3   9  110.03    8.13
   1   3  -9  112.67    7.90
   1   3  -9  113.68    8.14
   1   3  -9  108.81    6.98
  -1   3   9  119.48    7.94
   1  -3  -9  111.59    7.76
   1   3  -8  742.38   45.66
   1   3  -8  807.35   46.16
   1   3  -8  802.04   46.29
  -1  -3   8  761.30   46.24
  -1   3   8  740.87   46.06
   1  -3  -8  758.95   46.05
   1   3  -7   87.85    5.39
   1   3  -7   67.78    6.14
   1   3  -7   79.68    6.42
  -1   3   7   87.13    6.17
   1  -3  -7   90.23    6.32
   1   3  -6  185.80   11.22
  -1   3   6  174.89   11.69
   1  -3  -6  172.55   11.83
   1   3  -6  192.62   11.76
   1  -3  -6  184.35   11.11
   1   3  -5  385.58   22.51
   1  -3  -5  379.19   22.61
  -1   3   5  364.67   22.46
   1   3  -5  352.64   22.12
   1  -3  -4  177.93   12.18
  -1   3   4  177.78   12.12
  -1   3   4  197.16   11.72
  -1  -3   4  191.24   12.15
   1  -3  -4  195.57   11.63
  -1   3   3  164.68   10.83
   1  -3  -3  201.25   11.00
  -1   3   3  173.57   10.45
   1  -3  -3  163.17   10.38
  -1  -3   3  168.42   10.79
   1   3  -3  157.21   10.82
   1  -3  -2   13.75    2.50
  -1   3   2   15.29    1.73
   1   3  -2   17.56    2.16
   1  -3  -2   13.38    1.67
  -1  -3   2   13.24    2.08
   1  -3  -1  289.04   15.72
  -1   3   1  262.28   15.40
   1   3  -1  281.71   15.51
  -1  -3   1  241.44   15.47
  -1   3   1  229.16   15.35
   1   3  -1  244.07   15.49
   1  -3  -1  233.46   15.34
  -1   3   0 1713.57   99.68
   1  -3   0 1536.69   99.80
  -1  -3   0 1651.54   99.63
  -1   3   0 1671.42   99.66
   1  -3   0 1718.76   99.68
   1   3   0 1673.40   99.65
  -1   3  -1   80.27    5.53
   1   3   1   69.49    5.31
   1  -3   1   85.83    5.56
  -1   3  -1   79.40    5.50
  -1  -3  -1   82.50    5.30
  -1  -3  -1   93.16    5.73
   1   3   2   95.70    5.96
   1  -3   2   86.48    6.36
  -1   3  -2  105.04    6.38
  -1  -3  -2   88.58    6.36
  -1  -3  -2   92.99    5.94
  -1   3  -3  434.17   26.27
   1   3   3  411.23   25.89
   1  -3   3  447.50   26.35
  -1  -3  -3  414.30   25.87
  -1  -3  -3  502.31   26.30
  -1   3  -3  437.96   26.10
  -1   3  -4   15.92    1.88
  -1  -3  -4   17.88    1.74
   1   3   4   14.03    1.33
  -1  -3  -4   17.49    2.66
  -1  -3  -4   17.67    1.36
  -1  -3  -5  419.69   22.09
   1   3   5  379.44   21.91
  -1   3  -5  329.70   22.01
  -1  -3  -5  327.21   21.58
  -1   3  -5  375.73   21.69
  -1   3  -6  137.98    9.99
  -1   3  -6  152.00    9.48
  -1   3  -6  157.31    9.98
   1   3   6  155.85    9.30
   1   3   6  148.72    9.73
  -1  -3  -6  153.36    9.88
  -1   3  -7   18.99    3.32
   1  -3   7   22.44    3.39
  -1   3  -7   28.50    3.30
   1   3   7   23.23    1.68
  -1   3  -7   18.96    2.33
   1   3   7   19.89    3.38
   1   3   7   23.00    2.75
  -1  -3  -7   22.69    3.01
  -1   3  -8  107.23    7.14
   1  -3   8   95.11    7.33
  -1   3  -8  103.85    7.38
   1   3   8  110.50    7.31
   1   3   8   89.23    6.78
  -1  -3  -8  102.54    6.80
  -1   3  -8   97.79    6.63
   1  -3   9   85.36    7.04
  -1   3  -9   86.09    7.05
   1   3   9   98.46    7.11
   1   3   9   89.91    6.49
  -1  -3  -9  100.90    6.46
  -1   3  -9   92.25    6.23
  -1   3 -10   87.57    7.16
   1  -3  10  102.77    7.30
  -1   3 -10   90.32    6.04
   1   3  10   93.26    6.55
   1   3  10   93.33    7.17
  -1  -3 -10   89.20    6.42
   1   3  11   84.61    6.88
  -1   3 -11   78.84    5.40
   1  -3  11   92.86    7.14
   1   3  11   74.43    6.15
  -1  -3 -11   85.52    6.02
   1  -3  11   87.14    7.06
  -1  -3 -12   26.81    3.44
   1  -3  12   13.96    5.04
  -1   3 -12   27.68    2.42
   1   3  12   33.08    4.56
   1   3  12   24.01    3.82
   1  -3  12   28.41    4.70
   1   3  13   84.55    6.82
   1   3  13   91.80    7.57
   1  -3  13   92.89    8.10
  -1  -3 -13   85.65    6.68
   1  -3  13   98.15    7.67
   1  -3  14   20.88    5.53
  -1  -3 -14   24.25    3.80
   1   3  14   24.88    4.88
   1   3  14   16.09    4.00
   1  -3  14   23.29    4.93
  -1  -3 -15   66.02    5.83
   1  -3  15   64.13    7.57
   1  -3  15   77.76    7.24
   1   3  15   71.80    6.89
   1   3  15   65.64    5.98
   1   3  16   98.59    7.97
   1  -3  16   97.68    8.74
   1  -3  16   87.57    8.79
   1   3  16   80.97    7.15
   1   3  17   13.63    5.15
   1  -3  17    8.30    5.60
   1  -3  17   17.18    6.58
   1   3  18    4.06    4.91
   1  -3  18   -1.56    6.35
   1  -3  18   -1.24    5.90
   1  -3  19   -2.81    6.41
   1  -3  19    3.46    6.23
   1  -3  20   -3.61    6.75
  -1  -4  19   65.73    9.37
  -1  -4  19   60.65    8.31
  -1  -4  18   12.87    6.48
  -1  -4  18   22.01    7.65
  -1   4  18   11.98    5.28
  -1  -4  17   72.64    8.18
  -1  -4  17   68.66    8.79
  -1   4  17   72.74    7.55
  -1  -4  16   17.91    5.93
  -1  -4  16   -5.35    6.83
   1  -4 -16    5.52    4.45
  -1   4  16    6.97    5.37
  -1   4  16   10.20    4.65
  -1  -4  15   30.38    5.93
  -1   4  15   34.75    5.04
  -1   4  15   35.66    5.71
   1  -4 -15   36.90    4.84
  -1  -4  15   34.36    6.91
  -1  -4  14  138.69   10.61
  -1  -4  14  130.51   10.02
   1   4 -14  134.55    9.98
  -1   4  14  126.96    9.52
  -1   4  14  113.16    9.13
   1  -4 -14  123.76    8.97
  -1  -4  13  352.91   20.90
   1  -4 -13  324.25   19.85
   1   4 -13  325.16   20.52
  -1   4  13  280.79   19.92
  -1   4  13  301.73   20.30
  -1  -4  13  333.39   20.63
  -1  -4  12  153.59   10.31
   1   4 -12  143.41    9.91
  -1  -4  12  129.00   10.51
   1   4 -12  131.38   10.25
  -1   4  12  120.47    9.51
  -1   4  12  135.03   10.01
   1  -4 -12  143.96    9.50
  -1  -4  11  249.94   15.74
   1   4 -11  231.88   15.70
   1   4 -11  251.64   15.54
  -1  -4  11  259.49   16.08
   1   4 -11  227.99   14.31
  -1   4  11  230.89   15.25
  -1   4  11  236.51   15.52
   1  -4 -11  252.32   15.25
   1   4 -10   55.28    5.21
   1   4 -10   53.87    5.69
  -1  -4  10   55.24    5.52
   1   4 -10   42.95    3.80
  -1   4  10   52.49    4.89
   1  -4 -10   59.25    5.18
  -1  -4   9  429.07   30.16
   1   4  -9  512.57   29.46
   1   4  -9  442.49   30.04
   1   4  -9  484.65   30.24
  -1   4   9  457.31   29.92
   1  -4  -9  570.67   30.18
   1   4  -8  110.87    6.46
   1   4  -8  102.71    7.45
   1   4  -8   81.64    7.49
  -1   4   8   94.65    7.12
   1  -4  -8   85.34    7.43
   1   4  -7  857.62   51.53
   1   4  -7  828.63   52.04
   1  -4  -7  878.62   51.40
  -1   4   7  826.43   51.93
   1  -4  -7  850.90   52.14
   1  -4  -6   22.45    1.58
   1   4  -6   21.72    2.43
   1   4  -6   24.86    3.38
  -1  -4   6   16.57    3.60
  -1   4   6   20.34    3.54
   1  -4  -6   27.40    3.88
   1   4  -5  623.92   37.28
  -1  -4   5  632.51   37.72
   1   4  -5  659.48   37.72
  -1   4   5  614.38   37.17
  -1   4   5  595.37   37.59
   1  -4  -5  633.18   37.75
   1  -4  -5  605.56   37.03
   1   4  -4   57.86    4.68
  -1  -4   4   49.57    4.61
  -1   4   4   56.69    3.95
   1  -4  -4   47.35    4.90
   1  -4  -4   53.98    3.76
   1  -4  -3  474.08   27.08
   1   4  -3  459.84   26.92
  -1   4   3  444.27   26.65
   1  -4  -3  418.44   26.53
  -1  -4   3  432.92   26.91
   1   4  -3  427.96   26.91
   1  -4  -2   87.46    6.72
  -1   4   2   83.64    6.14
   1   4  -2  109.73    6.53
   1   4  -2   98.07    6.47
   1  -4  -2   84.75    6.08
  -1  -4   2   88.74    6.40
   1   4  -1 1877.17  117.35
  -1   4   1 2000.10  117.30
   1  -4  -1 2169.74  117.60
  -1  -4   1 1888.35  117.31
   1  -4  -1 2007.04  117.27
   1   4  -1 1874.74  117.32
   1   4   0  233.38   14.58
  -1   4   0  238.35   14.64
   1  -4   0  249.61   15.02
  -1  -4   0  233.74   14.51
  -1   4   0  222.64   14.58
   1   4   0  236.69   14.59
   1  -4   0  228.48   14.63
  -1   4  -1  928.29   54.22
   1   4   1  881.78   54.10
  -1  -4  -1  945.20   54.37
  -1  -4  -1  884.92   54.03
  -1   4  -1  904.26   54.20
   1  -4   1  877.10   54.21
   1   4   1  891.40   54.05
   1   4   2   23.80    2.52
  -1   4  -2   22.47    3.00
   1  -4   2   27.76    3.20
  -1  -4  -2   32.99    2.60
  -1  -4  -2   21.95    3.49
  -1   4  -2   26.13    3.11
   1   4   2   28.41    2.88
  -1   4  -3 1353.61   84.35
   1   4   3 1412.64   84.28
   1  -4   3 1429.41   84.57
  -1   4  -3 1370.31   84.54
   1   4   3 1429.32   84.16
  -1  -4  -3 1480.70   84.60
  -1  -4  -3 1387.73   84.15
  -1   4  -4 1423.94   83.49
   1   4   4 1393.45   83.38
   1  -4   4 1410.15   83.78
  -1   4  -4 1348.81   83.73
  -1  -4  -4 1298.27   83.67
  -1  -4  -4 1420.34   83.25
  -1   4  -5  127.70    8.06
  -1  -4  -5  123.02    7.88
   1   4   5  116.22    7.87
   1  -4   5  130.25    8.71
  -1  -4  -5  114.37    8.55
  -1  -4  -5  126.86    7.62
  -1   4  -6    3.96    1.98
  -1   4  -6    7.00    3.01
  -1  -4  -6    0.62    3.36
   1   4   6    4.39    1.56
  -1  -4  -6    2.58    1.63
  -1   4  -7    9.99    2.20
  -1   4  -7    6.64    3.22
   1   4   7   11.84    1.60
   1   4   7    9.86    2.90
  -1  -4  -7   13.52    3.47
  -1  -4  -8   25.67    3.69
  -1   4  -8   29.61    2.80
   1   4   8   28.64    4.18
   1   4   8   25.15    3.51
  -1   4  -8   22.69    4.10
  -1   4  -8   17.75    3.82
  -1  -4  -9  136.75    8.64
  -1   4  -9  122.90    8.91
  -1   4  -9  133.82    8.31
   1   4   9  122.26    9.09
   1   4   9  121.16    8.51
  -1   4  -9  104.91    9.08
   1  -4   9  114.38    9.19
  -1  -4 -10   56.06    4.66
   1   4  10   46.77    4.69
   1   4  10   47.10    5.41
   1  -4  10   44.34    5.42
  -1   4 -10   47.46    5.51
  -1   4 -10   49.94    4.20
  -1  -4 -11  189.50   12.07
  -1   4 -11  190.69   11.75
   1   4  11  166.88   12.12
   1   4  11  192.88   12.87
   1  -4  11  205.76   13.09
  -1  -4 -12  197.54   12.94
   1  -4  12  215.30   14.18
   1   4  12  184.50   13.03
   1  -4  12  208.64   13.88
  -1   4 -12  204.66   12.46
   1   4  12  220.51   13.97
  -1  -4 -13   50.17    4.46
   1  -4  13   50.93    6.71
   1  -4  13   53.07    5.92
  -1   4 -13   34.56    2.95
   1   4  13   39.04    4.53
   1   4  13   50.55    5.69
   1  -4  14   22.04    6.25
  -1  -4 -14   13.17    3.78
   1  -4  14   10.63    5.33
   1   4  14   14.26    3.91
   1   4  14   11.44    4.75
   1  -4  15   17.53    6.73
  -1  -4 -15   16.44    3.98
   1  -4  15   24.71    5.90
   1   4  15   20.97    4.13
   1   4  15   10.40    4.82
   1  -4  16   22.63    7.09
   1  -4  16   23.85    6.39
   1   4  16   17.79    5.54
   1  -4  17   52.40    8.05
   1   4  17   32.64    6.09
   1  -4  17   40.37    7.06
   1  -4  18    5.68    7.13
   1  -4  18   13.30    6.47
   1   4  18   -1.51    5.59
   1  -4  19   18.96    7.72
  -1   5  18   -1.54    5.98
  -1  -5  17   -0.98    7.84
  -1  -5  17    5.62    6.45
  -1   5  17    6.04    5.69
  -1  -5  16   -8.03    7.86
  -1  -5  16    0.45    6.06
  -1   5  16    3.33    5.38
  -1  -5  15   15.36    7.40
   1  -5 -15    4.08    4.40
  -1  -5  15    9.08    6.05
  -1   5  15    3.73    4.59
  -1   5  15    6.16    5.46
  -1  -5  14   24.35    7.08
   1  -5 -14   35.15    4.97
  -1  -5  14   39.04    6.19
  -1   5  14   34.65    5.20
  -1   5  14   30.40    5.66
   1  -5 -13   26.59    4.92
  -1  -5  13   25.36    7.02
  -1   5  13   24.10    4.93
  -1   5  13   35.48    5.53
   1   5 -13   46.30    6.46
  -1  -5  13   36.16    5.87
   1  -5 -12   35.34    4.96
   1   5 -12   31.24    5.39
  -1  -5  12   28.94    6.46
   1   5 -12   35.99    2.79
  -1   5  12   32.73    5.47
  -1   5  12   33.78    5.08
   1   5 -12   26.35    5.60
  -1  -5  12   32.59    5.59
   1   5 -11   96.14    7.88
  -1  -5  11  100.72    8.22
   1   5 -11   99.03    7.99
   1   5 -11   85.57    6.28
  -1   5  11   81.23    7.40
  -1   5  11  102.90    7.91
   1  -5 -11   95.35    7.64
   1   5 -10   23.22    4.90
   1   5 -10   29.49    4.99
   1   5 -10   28.68    2.96
  -1   5  10   25.11    4.52
   1  -5 -10   26.61    4.89
   1   5  -9  181.87   10.88
  -1   5   9  165.03   11.67
   1  -5  -9  153.18   11.93
   1   5  -9  173.49   11.91
   1   5  -8  166.25   10.73
   1   5  -8  157.49   11.64
   1  -5  -8  183.44   10.54
  -1   5   8  150.88   11.42
   1  -5  -8  162.20   11.75
  -1  -5   7   22.40    4.41
   1   5  -7   17.33    4.13
   1  -5  -7   24.74    2.52
   1   5  -7   17.97    4.08
   1  -5  -7   23.62    4.82
   1   5  -7   20.57    2.98
   1   5  -6  484.40   30.31
  -1  -5   6  497.71   30.31
   1  -5  -6  495.68   29.42
   1  -5  -6  450.89   30.27
   1   5  -6  492.75   29.75
   1   5  -5  213.85   13.28
  -1   5   5  219.03   13.14
   1   5  -5  208.01   13.82
   1  -5  -5  208.62   13.97
  -1  -5   5  222.15   13.88
   1  -5  -5  197.64   12.90
   1   5  -4   41.90    4.17
  -1  -5   4   42.98    4.25
   1  -5  -4   32.66    3.10
   1   5  -4   29.32    4.08
   1  -5  -4   25.44    4.64
  -1   5   4   34.06    3.41
   1  -5  -3   30.19    3.23
   1   5  -3   32.47    3.98
  -1  -5   3   31.85    4.07
   1   5  -3   29.66    3.92
   1  -5  -3   28.45    4.44
  -1   5   3   30.05    3.25
   1  -5  -2    4.38    3.80
   1   5  -2    1.51    3.05
  -1   5   2    6.30    2.64
   1   5  -2    6.39    2.83
  -1  -5   2    5.05    2.89
   1  -5  -2    5.36    2.65
  -1   5   1  152.39    9.81
   1   5  -1  155.17    9.91
   1  -5  -1  162.90   10.34
  -1  -5   1  136.57    9.81
   1  -5  -1  136.37    9.71
   1   5  -1  147.40    9.85
   1   5   0  525.54   31.45
  -1   5   0  496.19   31.41
  -1  -5   0  501.53   31.69
   1  -5   0  496.00   31.74
  -1  -5   0  517.18   31.38
   1   5   0  518.73   31.39
   1  -5   0  538.90   31.46
  -1   5  -1   75.20    5.94
   1   5   1   83.52    5.79
   1  -5   1   82.81    6.81
  -1  -5  -1   69.16    6.41
  -1  -5  -1   72.86    5.72
  -1   5  -1   73.45    5.84
   1   5   1   76.15    5.54
   1  -5   1   82.14    6.00
  -1   5  -2   14.83    3.28
   1  -5   2   13.60    3.23
  -1  -5  -2   15.78    2.52
   1   5   2   19.15    2.66
  -1  -5  -2   20.04    3.96
   1   5   2   14.01    2.83
  -1   5  -2   26.84    3.48
  -1   5  -3   28.43    3.59
  -1   5  -3   30.93    3.81
   1   5   3   29.05    3.28
   1  -5   3   32.35    4.07
  -1   5  -3   27.47    3.79
   1   5   3   26.45    2.92
  -1  -5  -3   36.90    4.47
  -1  -5  -3   29.00    2.94
  -1   5  -4   14.52    2.88
  -1   5  -4   13.61    3.59
   1   5   4   19.30    2.73
   1  -5   4   14.60    3.49
  -1   5  -4   14.83    3.56
  -1  -5  -4   11.44    3.76
  -1  -5  -4   13.44    2.25
  -1   5  -5   62.87    4.97
  -1  -5  -5   53.90    4.82
   1   5   5   69.23    4.85
   1  -5   5   64.77    5.81
  -1   5  -5   62.90    5.71
  -1  -5  -5   63.48    4.39
  -1  -5  -5   70.16    5.89
  -1   5  -6    5.97    2.65
   1   5   6    1.63    2.25
  -1  -5  -6    6.06    2.29
   1  -5   6    3.17    3.55
  -1   5  -6    7.66    3.68
  -1  -5  -6    4.57    1.32
  -1  -5  -6    7.42    3.89
  -1  -5  -7   37.52    3.15
   1  -5   7   23.42    4.69
  -1  -5  -7   40.41    4.95
  -1   5  -7   41.74    3.64
   1   5   7   35.03    3.11
  -1   5  -7   25.40    4.49
  -1   5  -8  232.31   16.10
  -1  -5  -8  261.77   16.15
  -1   5  -8  248.96   15.41
   1   5   9   65.40    6.32
  -1  -5  -9   64.24    5.83
  -1   5  -9   60.35    4.86
  -1   5  -9   59.25    6.15
  -1  -5 -10  101.90    7.96
  -1   5 -10  110.78    7.48
   1   5  10  106.59    8.47
   1  -5  10  105.22    8.68
  -1  -5 -11    7.77    3.91
  -1   5 -11   -1.29    2.91
   1   5  11    3.73    4.47
   1  -5  11    1.11    4.74
  -1   5 -12   -0.48    2.51
  -1  -5 -12    2.01    3.78
   1   5  12   -2.09    4.80
   1  -5  12   -2.70    4.78
  -1   5 -13    4.97    2.00
   1   5  13   10.31    4.07
   1   5  13   -1.43    5.27
   1  -5  13    2.83    5.47
  -1  -5 -13    4.41    3.80
   1  -5  13   -2.47    6.64
   1   5  14    7.34    5.47
   1   5  14    5.07    4.25
   1  -5  14    5.07    5.86
  -1  -5 -14    7.14    3.85
   1  -5  14    0.43    6.93
   1   5  15    1.12    5.40
   1  -5  15   11.92    6.10
   1  -5  15    6.85    7.39
   1   5  16   -8.02    5.85
   1  -5  16   -0.46    6.27
   1  -5  16    9.51    7.67
   1   5  17   11.83    5.92
   1  -5  17   -3.41    8.20
   1   5  18   19.97    6.59
  -1   6  16   -0.41    5.81
  -1   6  15   27.83    6.55
  -1  -6  15   47.69    7.30
  -1  -6  15   46.06    8.99
   1  -6 -14  136.70   10.25
  -1   6  14  130.31   10.83
  -1  -6  14  149.29   11.32
  -1  -6  14  132.61   12.24
   1  -6 -13   23.79    5.61
  -1  -6  13   52.11    8.25
  -1   6  13   28.57    6.08
  -1  -6  13   38.96    6.39
   1   6 -12   42.16    6.45
  -1  -6  12   51.03    6.95
   1   6 -12   41.47    6.82
  -1   6  12   50.17    6.69
   1  -6 -12   47.02    6.28
   1   6 -12   53.66    4.36
   1   6 -11   44.63    6.21
  -1   6  11   37.17    6.28
   1   6 -11   44.42    4.08
   1  -6 -11   46.87    6.17
   1   6 -10   49.48    4.43
   1   6 -10   55.83    6.35
   1  -6 -10   62.76    6.76
   1   6  -9   95.87    8.56
  -1  -6   9  100.73    8.36
   1  -6  -9   97.02    6.33
   1   6  -9   89.64    8.03
   1   6  -9   88.51    6.69
   1  -6  -9  110.10    8.77
   1   6  -8   69.33    6.90
  -1  -6   8   69.05    6.96
   1  -6  -8   70.62    5.12
   1  -6  -8   62.84    7.22
   1   6  -8   73.05    5.47
   1   6  -8   72.58    6.86
   1   6  -7   79.59    5.84
   1  -6  -7   71.05    5.57
   1   6  -7   82.42    6.97
  -1  -6   7   76.21    7.14
   1  -6  -7   66.87    7.44
   1  -6  -7   75.00    4.93
   1   6  -6   66.71    6.41
  -1  -6   6   77.72    6.67
   1  -6  -6   64.01    6.91
   1  -6  -6   66.40    4.76
   1   6  -6   63.00    5.47
   1   6  -5  297.22   18.06
   1   6  -5  274.08   18.48
   1   6  -5  292.94   18.54
   1  -6  -5  268.01   18.84
   1  -6  -5  287.71   17.66
  -1  -6   5  285.32   18.60
   1   6  -4   17.93    4.36
   1  -6  -4   35.38    3.52
  -1  -6   4   30.69    4.61
   1   6  -4   26.46    4.25
   1  -6  -4   23.52    5.38
  -1   6   4   27.77    3.73
  -1  -6   3   21.78    4.43
   1  -6  -3   30.32    3.62
   1   6  -3   26.97    4.39
   1   6  -3   28.13    4.41
   1  -6  -3   28.35    5.35
  -1   6   3   17.44    3.80
  -1  -6   2   27.66    4.34
   1   6  -2   23.65    3.95
   1  -6  -2   23.17    3.66
   1   6  -2   33.87    4.24
   1  -6  -2   25.13    5.16
  -1   6   2   28.94    4.00
  -1   6   1   92.97    7.28
   1   6  -1   89.12    7.40
   1   6  -1  109.97    7.37
   1  -6  -1   93.59    8.14
  -1  -6   1  106.43    8.22
   1  -6  -1   92.12    7.11
  -1  -6   1   93.67    7.24
   1   6   0   48.08    4.54
  -1  -6   0   53.09    4.86
   1  -6   0   45.02    4.79
   1   6   0   45.04    4.91
  -1  -6   0   41.46    5.79
   1  -6   0   53.92    6.08
  -1   6   0   42.64    4.97
  -1   6  -1  161.89   10.87
   1   6   1  155.20   10.58
   1   6   1  150.05   10.42
   1  -6   1  168.76   10.87
  -1  -6  -1  151.63   11.30
   1  -6   1  153.27   11.38
  -1  -6  -1  158.47   10.51
  -1  -6  -2   74.32    5.53
   1  -6   2   72.53    6.25
   1   6   2   68.32    5.66
  -1  -6  -2   68.03    6.76
   1  -6   2   66.90    6.69
  -1   6  -2   57.63    5.88
  -1   6  -3  358.43   21.23
  -1   6  -3  361.60   21.42
   1   6   3  333.42   21.05
   1  -6   3  345.53   21.49
  -1  -6  -3  327.83   21.65
  -1  -6  -3  313.48   20.87
  -1   6  -4 1107.27   66.36
  -1   6  -4 1072.73   66.59
   1   6   4 1077.22   66.22
   1  -6   4 1152.08   66.73
  -1  -6  -4 1041.72   66.72
  -1  -6  -4 1128.22   66.07
  -1   6  -5   96.83    7.30
   1   6   5  101.29    7.08
  -1   6  -5   89.76    7.83
  -1  -6  -5   99.19    7.08
   1  -6   5  101.58    8.02
  -1  -6  -5   98.07    6.58
  -1  -6  -5   89.59    8.23
   1   6   6   58.42    5.16
  -1   6  -6   65.25    5.58
  -1  -6  -6   71.23    5.22
   1  -6   6   65.36    6.69
  -1  -6  -6   65.60    6.80
  -1  -6  -6   67.46    4.55
  -1  -6  -7  286.05   17.86
   1   6   7  279.98   17.87
  -1  -6  -7  299.10   18.99
   1  -6   7  298.70   18.97
  -1   6  -7  290.92   18.06
  -1   6  -8  128.55    9.14
  -1  -6  -8  112.52    7.53
  -1  -6  -8   99.21    9.13
   1  -6   8  126.16    9.34
  -1   6  -8  108.26    7.88
  -1  -6  -9  138.78    9.54
   1   6   9  124.16    9.60
   1  -6   9   93.54    9.54
  -1   6  -9  118.92    8.19
  -1   6 -10  119.24    7.96
  -1  -6 -10  104.00    8.84
   1   6  10  118.37    9.63
  -1   6 -11  297.49   18.81
   1   6  11  294.26   19.88
  -1  -6 -11  309.75   19.33
  -1  -6 -12   20.23    4.77
  -1   6 -12   14.35    3.63
   1   6  12   23.73    5.82
   1  -6  12   33.63    5.78
   1   6  13   76.03    8.23
   1  -6  13   73.13    8.06
   1  -6  13   89.56    9.80
  -1  -6 -13   75.53    6.86
   1   6  14   15.93    6.36
   1  -6  14   27.11    6.64
   1  -6  14   35.70    8.02
   1  -6  15   31.85    8.68
   1   6  15   24.87    6.90
   1   6  16    6.72    6.36
  -1  -7  13   24.60    8.50
  -1   7  13   17.38    6.60
  -1   7  12    6.61    6.38
   1  -7 -12   -3.25    5.90
  -1  -7  11   43.66    7.55
   1  -7 -11   58.57    7.02
  -1   7  11   59.32    7.49
   1   7 -11   48.07    7.03
   1   7 -10   14.35    3.48
   1   7 -10   15.00    5.48
   1  -7 -10   10.57    5.98
   1   7 -10   13.08    5.74
  -1  -7  10   24.96    6.14
   1   7  -9   27.60    5.91
  -1  -7   9   27.76    5.99
   1  -7  -9   23.32    3.38
   1   7  -9   24.29    3.75
   1   7  -9   31.92    5.72
   1  -7  -9   27.91    6.69
   1   7  -8   18.43    5.26
  -1  -7   8   10.06    5.51
   1  -7  -8   18.64    3.25
   1  -7  -8   27.68    6.27
   1   7  -8   14.62    3.71
   1   7  -7   17.47    3.98
   1  -7  -7   18.55    3.83
  -1  -7   7   15.01    5.52
   1   7  -7   26.37    5.58
   1  -7  -7   17.09    2.54
   1  -7  -7   20.24    6.24
   1   7  -6   68.43    6.86
  -1  -7   6   62.73    6.87
   1  -7  -6   40.40    7.34
   1  -7  -6   65.86    4.88
   1   7  -6   61.59    6.71
   1   7  -6   59.16    5.66
   1   7  -5   30.40    4.52
   1   7  -5   30.58    5.27
   1   7  -5   26.91    5.15
  -1  -7   5   13.95    5.20
   1  -7  -5   36.43    6.51
   1  -7  -5   21.12    3.71
   1  -7  -4   50.72    4.52
   1   7  -4   25.76    5.32
  -1  -7   4   45.33    5.75
   1   7  -4   40.60    5.60
   1  -7  -4   63.92    7.00
   1   7  -4   36.11    5.03
   1   7  -3    7.37    4.02
  -1  -7   3    8.74    4.77
   1  -7  -3    3.71    3.61
   1  -7  -3    4.93    5.54
   1   7  -3   12.28    4.70
   1  -7  -2   11.62    3.95
   1   7  -2   15.82    4.36
  -1  -7   2    8.81    4.42
   1   7  -2   12.70    4.52
   1  -7  -2   13.13    5.52
  -1  -7   2   10.75    5.79
  -1   7   2    6.70    3.99
  -1   7   1   94.44    7.96
   1   7  -1   99.40    8.29
   1   7  -1  102.10    8.09
  -1  -7   1  107.49    9.23
   1  -7  -1  106.24    9.05
   1  -7  -1  113.33    8.20
  -1  -7   1  115.99    8.40
  -1  -7   0   25.40    4.42
   1  -7   0   32.23    4.81
   1   7   0   24.00    4.67
   1  -7   0   35.56    6.36
  -1  -7   0   22.82    5.88
  -1   7   0   30.96    4.70
  -1   7  -1  112.77    8.97
   1   7   1  123.47    8.80
   1  -7   1  109.50    9.00
   1  -7   1  114.56    9.80
  -1  -7  -1  109.85    9.72
  -1  -7  -1  126.41    8.73
  -1   7  -2   35.39    5.14
  -1   7  -2   36.83    5.58
   1   7   2   49.30    4.89
   1  -7   2   33.69    5.62
  -1  -7  -2   39.46    6.24
   1  -7   2   39.29    6.47
  -1  -7  -2   58.43    4.89
  -1   7  -3   83.39    7.10
  -1   7  -3   75.26    6.83
   1   7   3   79.37    6.57
   1  -7   3   77.46    7.10
   1  -7   3   67.71    7.93
  -1  -7  -3   68.78    7.86
  -1  -7  -3   74.37    6.10
   1  -7   4   58.04    6.62
  -1  -7  -4   65.24    5.18
   1  -7   4   54.22    7.53
  -1  -7  -4   59.06    7.23
  -1   7  -4   72.41    6.50
  -1   7  -4   57.56    5.94
   1   7   4   63.16    5.70
  -1   7  -5   17.13    4.18
   1   7   5    8.58    3.67
  -1   7  -5    8.78    4.62
  -1  -7  -5    8.48    3.86
   1  -7   5    5.71    4.96
  -1  -7  -5    8.80    2.87
  -1  -7  -5    9.60    5.52
  -1   7  -6    4.88    4.80
  -1   7  -6    6.71    3.74
   1   7   6    8.24    3.52
  -1  -7  -6   12.61    3.66
   1  -7   6   10.11    5.44
  -1  -7  -6    8.94    2.50
  -1  -7  -6   11.81    5.88
  -1   7  -7   14.24    3.93
  -1  -7  -7   10.57    3.47
   1  -7   7   14.11    5.57
  -1  -7  -7   11.26    5.93
  -1  -7  -7   16.75    2.13
  -1   7  -8   48.70    5.08
  -1  -7  -8   49.30    4.65
   1  -7   8   55.20    6.69
   1   7   8   63.78    7.18
  -1  -7  -8   51.37    6.89
   1  -7   9   15.33    5.94
  -1  -7  -9    8.21    5.84
   1   7   9    0.87    5.90
  -1   7  -9   13.10    3.60
   1  -7  10   14.18    5.97
  -1  -7 -10    7.69    5.60
  -1   7 -10    6.24    3.51
   1   7  10    6.16    6.02
  -1  -7 -11   22.28    5.78
   1   7  11   22.31    6.61
   1   7  12  126.39   10.87
   1   7  13   19.05    6.51
  -1  -8  10   -0.48    6.70
  -1   8  10   16.72    6.98
   1  -8 -10   17.57    7.17
   1   8  -9   51.01    5.20
   1  -8  -9   53.31    8.41
  -1  -8   9   45.75    7.50
   1   8  -8   24.49    6.61
   1   8  -8   54.16    5.14
   1  -8  -8   34.55    8.13
  -1  -8   8   44.45    7.27
  -1  -8   7   55.96    7.74
   1  -8  -7   48.30    5.26
   1  -8  -7   48.50    8.13
   1   8  -7   38.16    6.71
   1   8  -7   49.26    5.49
   1  -8  -6  254.73   17.24
   1   8  -6  273.18   18.22
   1  -8  -6  255.73   18.73
  -1  -8   6  272.95   18.44
   1  -8  -6  277.80   16.89
   1   8  -6  278.55   17.49
   1  -8  -5  152.35   10.25
  -1  -8   5  155.17   11.71
   1   8  -5  134.06   11.42
  -1  -8   5  138.16   12.60
   1  -8  -5  158.07   12.52
   1   8  -5  154.78   10.89
   1   8  -4  478.80   27.56
   1   8  -4  417.84   27.85
  -1  -8   4  378.22   28.30
   1  -8  -4  395.04   28.30
   1  -8  -4  460.45   27.13
  -1  -8   4  451.47   27.99
  -1  -8   3  107.16    8.97
   1  -8  -3  102.67    8.16
   1   8  -3  110.32    9.19
   1   8  -3   95.19    8.61
   1  -8  -3   85.26    9.88
  -1  -8   3  107.06   10.37
   1  -8  -2   58.32    6.05
  -1  -8   2   70.36    6.74
   1   8  -2   53.45    6.71
   1  -8  -2   57.74    8.26
  -1  -8   2   53.97    8.31
   1  -8  -1   69.91    6.44
  -1  -8   1   50.82    6.68
   1   8  -1   59.24    6.59
   1  -8  -1   60.68    8.21
  -1  -8   1   57.18    7.90
   1  -8   0    1.53    4.99
  -1  -8   0   10.53    4.87
   1  -8   0   -2.19    6.25
  -1  -8   0    3.04    6.83
   1   8   0    2.55    4.50
   1  -8   1   42.71    6.19
   1  -8   1   45.60    7.44
  -1  -8  -1   48.60    7.56
   1   8   1   42.13    5.83
  -1   8  -1   35.75    5.85
  -1  -8  -1   50.80    5.71
  -1   8  -2  392.03   25.61
   1   8   2  412.65   25.50
   1  -8   2  370.61   26.18
  -1  -8  -2  382.01   26.31
   1  -8   2  410.26   25.77
  -1  -8  -2  432.94   25.33
   1  -8   3   89.97    8.43
  -1  -8  -3   90.46    7.34
   1  -8   3   92.94    9.65
  -1  -8  -3   72.33    9.37
   1   8   3   94.63    7.61
  -1   8  -3   92.28    7.74
  -1   8  -4   24.18    5.01
   1   8   4   15.60    4.63
  -1  -8  -4   18.49    4.54
   1  -8   4   22.23    5.92
  -1  -8  -4   13.01    6.69
   1  -8   4   18.52    7.12
  -1  -8  -4   21.56    4.09
  -1  -8  -5   32.29    4.10
  -1   8  -5   35.32    5.22
  -1  -8  -5   36.47    5.14
   1  -8   5   20.90    6.27
   1  -8   5   25.05    6.79
  -1  -8  -5   22.12    7.16
  -1  -8  -6   18.65    3.24
  -1   8  -6   19.82    4.74
  -1  -8  -6   12.63    4.09
   1  -8   6   23.12    6.27
   1  -8   6   25.20    7.30
  -1  -8  -6   20.74    7.20
   1  -8   7   57.42    7.47
  -1  -8  -7   51.62    5.37
  -1  -8  -7   48.97    7.99
  -1   8  -7   58.61    5.62
   1  -8   8    9.59    6.29
  -1  -8  -8    5.24    6.66
  -1   8  -8    0.70    4.05
   1  -8   9   14.70    6.74
  -1  -8  -9   -2.51    6.87
   1   8   9   14.11    7.10
   1  -8  10    2.95    6.58
   1   8  10   20.89    7.43
   1  -9  -8   14.58    8.42
   1  -9  -7   26.18    8.37
  -1  -9   7   42.64    7.49
   1   9  -6   19.07    6.61
   1   9  -6   13.04    5.32
   1  -9  -6   11.55    7.80
  -1  -9   6    3.64    6.81
  -1  -9   5    3.48    6.47
   1  -9  -5   -5.12    4.67
   1  -9  -5   -4.67    7.94
   1   9  -5   -1.26    4.76
   1   9  -5   -2.58    6.12
  -1  -9   4    8.29    6.08
   1  -9  -4    6.70    7.68
  -1  -9   4    3.67    7.03
   1   9  -4   11.05    5.34
   1   9  -4   -2.92    5.82
  -1  -9   3    4.72    5.80
   1  -9  -3    5.10    4.71
   1   9  -3   -3.17    5.59
   1   9  -3    2.01    5.90
  -1  -9   3   -8.25    7.29
   1  -9  -3   -5.64    7.66
   1  -9  -2    4.13    4.68
  -1  -9   2    6.33    5.55
  -1  -9   2    3.56    8.01
   1  -9  -2   -3.56    7.29
   1   9  -2   -1.55    5.69
   1   9  -2    2.94    5.52
   1  -9  -1   13.09    5.24
  -1  -9   1    8.75    5.41
   1  -9  -1    5.57    7.48
  -1  -9   1   12.55    7.72
   1   9  -1   11.53    5.58
   1  -9   0    6.49    5.09
  -1  -9   0    2.62    5.26
   1  -9   0    9.04    7.20
  -1  -9   0    5.98    7.25
  -1   9   0    3.91    5.87
   1   9   0    8.90    5.24
   1  -9   1   10.53    5.33
  -1  -9  -1    0.30    4.82
   1  -9   1   22.16    7.72
  -1  -9  -1    7.00    7.43
  -1   9  -1   12.06    5.67
   1   9   1    5.77    4.89
   1  -9   2    3.46    5.61
  -1  -9  -2   10.06    4.82
  -1  -9  -2    5.51    7.69
   1  -9   2    3.05    7.08
  -1   9  -2    4.70    5.73
  -1   9  -3   33.58    6.19
  -1  -9  -3   43.65    6.19
   1  -9   3   32.02    6.78
   1  -9   3   27.86    8.15
  -1  -9  -3   39.69    8.40
  -1  -9  -3   37.01    5.35
  -1   9  -4    2.94    4.62
  -1  -9  -4    6.24    4.90
   1  -9   4    3.83    6.16
   1  -9   4   -5.77    7.69
  -1  -9  -4    6.52    7.72
   1  -9   5    5.79    6.26
  -1  -9  -5    4.17    4.72
  -1  -9  -5    3.00    7.58
  -1   9  -5   13.44    5.04
   1  -9   6    9.31    7.06
  -1  -9  -6    1.00    7.70
   1   9   6   16.83    7.60
  -1   9  -6   10.70    5.07
  -1  -9  -7   12.03    8.06
   1  -9   7   15.02    6.95
  -1 -10   4    6.76    7.00
   1  10  -4   15.14    5.98
  -1 -10   3    6.86    7.06
   1  10  -3    0.39    6.26
  -1 -10   2    7.30    6.48
  -1 -10   1   51.48    7.69
   1 -10   0    6.34    5.70
   1 -10   1    8.71    6.04
  -1 -10  -1    5.81    6.50
   1 -10   2   90.11    8.93
  -1 -10  -2   68.53    8.32
  -1  10  -3   25.19    6.83
   1 -10   3   29.58    7.22
  -1  10  -4  123.66   10.46
   1 -10   4  123.97   10.87
  -2   0  20   74.83    8.94
  -2   0  19    5.56    4.40
  -2   0  19   -4.39    6.31
  -2   0  18   81.25    6.49
  -2   0  18   80.65    6.01
  -2   0  18   89.64    7.27
  -2   0  18   86.20    8.55
  -2   0  17    1.05    3.10
  -2   0  17   -0.13    2.61
  -2   0  17    1.61    3.84
  -2   0  17   -3.98    5.54
  -2   0  16   96.56    7.01
  -2   0  16   96.92    6.76
  -2   0  16  106.20    7.61
  -2   0  16   91.72    8.58
  -2   0  15   -0.43    2.57
  -2   0  15   -0.12    2.52
  -2   0  15    2.48    3.79
  -2   0  15    1.59    4.88
  -2   0  14   76.26    7.25
  -2   0  14   75.79    5.62
  -2   0  14   82.71    6.23
   2   0 -14   80.86    6.35
  -2   0  13    1.56    2.25
   2   0 -13   -2.07    3.26
  -2   0  13    2.93    3.05
  -2   0  13    2.16    4.01
  -2   0  12   44.37    3.61
   2   0 -12   50.25    4.42
  -2   0  12   46.16    4.30
  -2   0  12   43.26    5.09
  -2   0  11   -0.10    1.66
  -2   0  11    2.68    2.56
   2   0 -11    0.48    2.51
   2   0 -10  994.01   62.92
   2   0 -10 1112.25   62.78
   2   0 -10 1013.53   62.99
  -2   0  10 1020.93   62.72
  -2   0  10 1074.99   63.17
  -2   0  10 1063.73   62.94
   2   0  -9   -0.62    1.59
   2   0  -9   -0.26    1.99
  -2   0   9   -0.52    2.03
  -2   0   9    0.87    1.29
   2   0  -9    2.55    2.41
  -2   0   9   -0.53    2.75
   2   0  -8 2381.09  142.14
   2   0  -8 2332.37  142.31
   2   0  -8 2343.42  142.26
  -2   0   8 2385.59  142.11
  -2   0   8 2412.92  142.41
  -2   0   8 2426.94  142.28
  -2   0   7   -0.51    1.42
   2   0  -7   -0.90    1.53
   2   0  -7    0.28    1.16
  -2   0   7   -0.90    1.08
   2   0  -7   -2.08    1.98
  -2   0   7    0.81    2.03
   2   0  -6  767.96   45.76
   2   0  -6  775.58   45.86
   2   0  -6  755.56   45.94
  -2   0   6  786.29   45.89
  -2   0   6  722.21   45.98
  -2   0   5    0.97    1.00
   2   0  -5   -0.65    1.08
   2   0  -5    0.18    1.34
  -2   0   5   -1.47    1.43
  -2   0   4  690.22   41.05
   2   0  -4  704.85   41.05
   2   0  -4  648.25   41.09
  -2   0   4  692.55   41.12
  -2   0   3   -0.72    0.52
   2   0  -3   -0.43    0.67
   2   0  -3   -0.56    0.98
   2   0  -2   59.33    3.74
   2   0  -2   62.66    3.77
  -2   0  -1    1.17    0.64
  -2   0  -2 1910.35  118.63
   2   0   2 2067.81  118.64
  -2   0  -3   -0.25    0.82
   2   0   3    0.20    0.85
  -2   0  -4  122.85    7.41
   2   0   4  121.48    7.46
   2   0   4  117.79    7.35
   2   0   4  115.50    7.42
   2   0   5   -0.97    1.04
   2   0   5    1.58    1.24
   2   0   5    0.09    1.09
  -2   0  -5    1.41    1.23
   2   0   5    0.07    1.22
   2   0   6  208.67   12.46
  -2   0  -6  208.66   12.44
   2   0   6  208.87   12.47
   2   0   6  182.84   12.41
   2   0   6  202.07   12.36
   2   0   7   -0.74    1.79
   2   0   7    0.11    1.56
   2   0   7   -1.18    1.75
  -2   0  -7    0.11    1.54
   2   0   7   -1.43    1.38
   2   0   8  516.65   30.82
   2   0   8  521.24   30.96
   2   0   8  519.05   30.92
  -2   0  -8  484.43   30.87
   2   0   8  514.87   30.95
   2   0   9    2.46    2.15
   2   0   9    0.11    1.86
   2   0   9    2.50    2.44
   2   0   9   -1.60    2.27
   2   0  10  416.77   24.60
   2   0  10  399.19   24.67
   2   0  10  388.99   24.63
   2   0  11    0.83    2.55
   2   0  11    1.91    2.59
   2   0  11    0.57    3.01
   2   0  12    8.37    3.03
   2   0  12    4.31    2.87
   2   0  12   -0.42    3.40
   2   0  13    2.42    3.15
   2   0  13    0.60    3.36
   2   0  13   -3.26    3.88
   2   0  14  238.88   15.33
   2   0  14  237.34   15.23
   2   0  14  234.42   15.53
   2   0  15   -2.35    3.44
   2   0  15    0.27    4.33
   2   0  15   -0.92    3.78
   2   0  16   35.22    4.68
   2   0  16   33.44    5.43
   2   0  16   33.39    4.69
   2   0  17   -0.24    4.04
   2   0  17    3.30    4.31
   2   0  17   -3.27    5.15
   2   0  18   53.53    5.76
   2   0  18   39.74    6.68
  -2  -1  20  121.85   10.75
  -2  -1  19   17.56    5.06
  -2  -1  19   27.00    6.88
  -2   1  19   17.57    6.93
  -2  -1  18    0.58    3.64
  -2   1  18    7.53    3.63
  -2  -1  18    0.88    4.75
  -2   1  18    2.39    3.54
  -2   1  18    8.55    6.30
  -2  -1  18   10.07    5.81
  -2  -1  17    9.89    1.48
  -2  -1  17   13.08    1.55
  -2  -1  17   15.42    5.53
  -2   1  17    7.38    3.36
  -2  -1  17   12.70    4.66
  -2   1  17   10.11    5.97
  -2   1  17    9.77    3.72
  -2  -1  16  143.59    8.93
  -2   1  16  148.63    9.72
  -2  -1  16  128.00   10.20
  -2   1  16  149.81    9.65
  -2  -1  16  137.38   11.07
  -2   1  16  143.28   11.16
  -2  -1  15   16.89    4.30
   2   1 -15   11.11    4.22
  -2   1  15   10.14    1.77
  -2  -1  15   15.77    2.08
  -2  -1  15    9.65    5.06
  -2   1  15    9.60    3.27
  -2   1  15    9.88    2.95
  -2   1  15   10.01    5.02
   2   1 -14  103.27    7.46
  -2   1  14   97.21    6.08
  -2  -1  14  101.58    6.30
  -2  -1  14   89.75    7.78
   2  -1 -14   91.05    7.31
  -2   1  14   93.26    6.95
  -2   1  14   74.74    8.02
  -2   1  14   87.39    6.74
  -2  -1  14  106.95    7.49
  -2   1  13   16.95    2.72
  -2   1  13   11.85    1.65
   2  -1 -13   10.20    3.49
  -2  -1  13   11.32    4.09
  -2  -1  13   19.30    3.70
   2   1 -13   11.02    3.62
  -2  -1  13   12.01    2.02
  -2   1  13   14.16    3.08
  -2   1  13   13.16    4.27
   2  -1 -12   54.03    4.21
  -2  -1  12   60.63    4.92
   2   1 -12   55.98    4.87
  -2   1  12   49.72    3.44
  -2  -1  12   62.14    5.24
   2  -1 -12   47.49    4.64
  -2   1  12   59.56    4.38
  -2  -1  12   39.99    3.63
  -2   1  12   55.77    5.42
  -2   1  12   52.51    4.04
  -2   1  11   16.24    2.33
   2   1 -11   15.90    3.38
  -2  -1  11   19.22    3.28
   2  -1 -11   18.65    2.54
  -2   1  11   16.14    1.71
   2   1 -11   14.92    2.95
   2  -1 -11   26.16    3.18
  -2  -1  11   25.23    3.85
  -2  -1  11   24.51    2.10
  -2   1  11   20.63    2.89
  -2   1  11   19.91    4.07
  -2   1  10   36.91    2.98
   2  -1 -10   40.19    3.11
  -2  -1  10   33.55    3.74
   2   1 -10   37.79    3.76
  -2   1  10   35.67    2.50
   2   1 -10   38.02    3.49
   2  -1 -10   41.63    3.57
  -2  -1  10   34.54    3.92
  -2  -1  10   31.83    2.69
  -2   1  10   35.53    3.33
  -2   1  10   32.89    4.49
  -2   1   9   73.38    5.62
  -2  -1   9   78.82    6.13
   2   1  -9   93.14    6.14
   2  -1  -9   81.55    5.64
   2   1  -9   74.63    5.88
  -2   1   9   88.56    5.30
  -2  -1   9   89.56    5.43
   2  -1  -9   82.29    6.05
  -2  -1   9   92.96    6.31
  -2   1   9   81.78    5.92
  -2   1   9  102.62    6.66
   2   1  -8   10.88    2.12
  -2   1   8    9.78    1.04
  -2  -1   8    9.65    2.64
   2  -1  -8   11.15    2.25
   2   1  -8    9.54    2.36
   2  -1  -8    9.60    1.57
  -2  -1   8   13.13    2.41
  -2  -1   8   11.09    1.17
  -2   1   8   10.57    1.53
  -2   1   8   13.38    2.98
   2  -1  -7  136.11    9.79
   2   1  -7  152.65   10.16
  -2   1   7  165.24    9.63
   2   1  -7  145.32   10.00
  -2  -1   7  178.51   10.29
  -2  -1   7  147.43   10.18
  -2   1   7  159.57    9.81
  -2   1   7  223.47   10.63
   2  -1  -7  168.40   10.16
   2  -1  -6  295.12   17.47
   2   1  -6  294.86   17.75
   2   1  -6  270.55   17.63
  -2  -1   6  273.60   17.75
  -2   1   6  300.76   17.92
   2  -1  -6  297.10   17.72
  -2   1   6  286.69   17.46
  -2  -1   6  304.61   17.77
  -2  -1   5  207.32   12.17
   2   1  -5  180.49   12.03
  -2   1   5  211.57   12.30
   2  -1  -5  231.06   12.16
   2  -1  -5  160.82   11.76
  -2  -1   5  193.42   12.08
  -2   1   5  218.43   11.78
  -2   1   4  176.18   10.02
   2   1  -4  171.35   10.25
   2  -1  -4  154.68   10.31
  -2   1   4  133.32   10.34
   2  -1  -4  166.77   10.01
  -2   1   3   33.83    2.75
   2  -1  -3   34.69    2.62
   2  -1  -3   31.38    2.12
   2  -1  -2  355.06   23.12
   2   1  -2  392.55   22.92
  -2  -1   1   -0.05    0.59
   2   1  -1   11.18    0.74
  -2   1   0    1.61    0.63
  -2  -1   0    4.30    0.56
   2   1   0    1.39    0.56
  -2  -1  -1   21.53    1.18
  -2   1  -1   15.64    1.28
   2   1   1   13.28    1.18
  -2  -1  -1   16.36    1.24
   2   1   1   16.50    1.16
   2  -1   2   59.50    3.82
  -2   1  -2   62.51    3.84
   2   1   2   60.46    3.79
  -2  -1  -2   54.30    3.96
   2   1   2   62.13    3.78
  -2   1  -3   74.76    4.71
   2  -1   3   72.90    4.60
   2  -1   3   63.98    4.72
   2   1   3   51.37    4.71
   2   1   3   76.57    4.47
  -2  -1  -3   76.49    4.45
   2  -1   4 1883.25  113.18
   2  -1   4 1849.33  113.13
   2   1   4 1984.50  113.22
  -2   1  -4 1693.44  113.16
   2   1   4 1896.10  113.05
  -2  -1  -4 1921.93  112.98
   2  -1   4 2035.53  113.25
   2  -1   5   21.12    2.38
   2   1   5   19.67    1.84
   2  -1   5   18.68    2.20
  -2  -1  -5   20.42    1.83
   2  -1   5   27.86    2.17
  -2   1  -5   28.54    2.16
   2   1   5   26.52    2.25
   2   1   5   28.30    2.13
   2  -1   6  114.84    7.22
   2  -1   6  101.26    7.15
  -2  -1  -6  121.14    6.94
  -2   1  -6  116.50    7.06
   2   1   6  112.98    7.20
   2   1   6  107.57    6.92
   2  -1   6  109.78    7.33
   2   1   6  100.08    7.09
   2   1   7   69.36    4.94
   2  -1   7   75.31    5.40
   2  -1   7   87.42    5.41
   2   1   7   75.60    5.43
  -2   1  -7   78.62    5.16
   2   1   7   84.38    5.37
   2  -1   7   86.94    5.63
   2   1   7   76.88    5.08
   2  -1   7   77.21    5.47
  -2  -1  -7   76.26    5.09
   2  -1   8   13.02    2.75
   2   1   8   13.28    1.84
   2  -1   8   13.48    2.46
   2   1   8   12.68    1.60
   2  -1   8   15.24    2.57
  -2  -1  -8   14.81    2.01
   2  -1   8   12.81    2.30
  -2   1  -8   14.26    1.89
   2   1   8    9.99    2.44
   2   1   8   11.87    2.33
   2  -1   9   56.24    4.74
   2   1   9   53.57    4.07
   2   1   9   50.93    3.82
   2  -1   9   57.40    4.38
   2  -1   9   68.15    4.53
  -2   1  -9   51.79    4.05
   2  -1   9   64.71    4.75
   2   1   9   47.06    4.50
   2   1   9   59.25    4.58
   2   1  10    5.29    2.77
   2   1  10    3.20    2.54
   2  -1  10    4.18    2.53
   2  -1  10    2.13    3.00
  -2   1 -10    8.86    2.12
   2  -1  10    3.96    2.66
   2   1  10    3.28    2.06
   2  -1  11   16.80    3.42
   2   1  11   12.45    3.02
   2  -1  11   13.94    3.06
   2   1  11   14.78    2.47
   2  -1  11   14.34    3.42
   2   1  11   14.27    3.47
   2  -1  12  875.39   54.67
   2   1  12  905.58   54.74
   2  -1  12  911.22   54.57
   2   1  12  942.20   54.62
   2  -1  12  881.20   54.74
   2   1  12  901.28   54.39
   2  -1  13    8.54    4.00
   2   1  13   14.79    3.62
   2  -1  13    5.34    2.89
   2   1  13    5.22    2.95
   2  -1  13   11.98    4.09
   2   1  13    4.91    3.90
   2   1  14   93.87    7.31
   2  -1  14   85.66    6.43
   2   1  14   84.39    6.90
   2  -1  14   90.70    7.31
   2  -1  14   84.24    7.25
   2   1  14   88.49    6.47
   2   1  15   30.44    4.36
   2  -1  15   22.54    3.65
   2  -1  15   24.53    4.99
   2  -1  15   32.40    4.83
   2   1  15   32.40    3.79
   2   1  15   24.23    4.98
   2   1  16   28.15    5.23
   2  -1  16   28.15    5.36
   2  -1  16   32.45    3.79
   2   1  16   27.50    4.64
   2  -1  16   35.56    5.13
   2   1  16   25.55    3.99
   2   1  17    9.35    4.90
   2  -1  17    1.93    2.95
   2   1  17   -1.06    4.25
   2  -1  17    0.31    4.43
   2  -1  17    5.23    5.25
   2   1  17    2.44    3.55
   2  -1  18   24.86    5.29
   2  -1  18   30.58    6.12
   2  -1  19   21.55    5.50
  -2  -2  20   -6.29    7.02
  -2  -2  20    2.25    5.56
  -2  -2  19   13.56    6.25
  -2  -2  19   14.40    5.20
  -2   2  18   13.73    4.42
  -2   2  18    7.88    6.30
  -2  -2  18   11.40    5.08
  -2  -2  18    2.27    6.07
  -2  -2  17   23.63    6.55
  -2   2  17   42.85    7.00
  -2   2  17   48.63    5.21
  -2   2  17   42.52    3.83
  -2  -2  17   35.13    5.95
  -2  -2  16   23.65    4.89
   2   2 -16   12.22    4.97
  -2   2  16   14.82    5.97
  -2   2  16   15.86    4.32
  -2   2  16   17.73    2.69
   2  -2 -16   21.12    4.54
  -2  -2  16   11.48    5.76
  -2  -2  15   72.87    7.07
   2   2 -15   79.12    7.08
  -2  -2  15   79.69    7.53
   2  -2 -15   72.04    6.40
  -2   2  15   68.09    7.70
  -2   2  15   74.89    6.38
  -2   2  15   72.13    5.23
  -2   2  14   92.79    8.53
   2  -2 -14  101.97    7.47
  -2  -2  14   85.23    8.17
  -2   2  14  109.85    7.58
   2   2 -14   94.64    8.05
  -2  -2  14   98.30    7.86
  -2   2  14   99.27    6.49
  -2   2  13   11.29    5.08
   2   2 -13   20.91    3.98
   2   2 -13   24.97    4.34
  -2  -2  13   19.08    4.24
  -2  -2  13   23.28    4.59
   2  -2 -13   21.22    3.86
  -2   2  13   18.68    3.78
  -2   2  13   18.71    2.27
  -2   2  12   10.37    4.46
   2   2 -12   16.94    3.24
   2  -2 -12   12.93    3.15
  -2  -2  12    8.99    4.12
  -2   2  12   10.86    1.74
  -2   2  12    8.84    3.25
  -2  -2  12    7.09    3.79
   2   2 -12    8.45    3.75
   2   2 -11   70.01    5.98
  -2  -2  11   63.76    5.85
   2   2 -11   75.67    5.71
  -2   2  11   73.55    4.67
  -2  -2  11   71.51    6.26
  -2   2  11   68.37    5.63
  -2   2  11   61.35    6.35
   2  -2 -11   72.22    5.58
   2   2 -10  178.21   12.07
   2   2 -10  190.29   11.90
  -2   2  10  182.97   11.22
  -2  -2  10  181.33   12.11
  -2  -2  10  189.39   12.05
  -2   2  10  173.30   12.33
   2  -2 -10  188.88   11.76
  -2   2   9   60.60    3.66
  -2  -2   9   53.10    4.91
   2   2  -9   47.29    4.52
   2  -2  -9   53.89    4.59
  -2   2   9   51.03    5.27
  -2  -2   9   53.62    4.83
   2   2  -9   49.11    4.81
  -2  -2   8 1612.04   95.81
   2  -2  -8 1583.13   95.24
   2   2  -8 1621.76   95.81
   2   2  -8 1571.49   95.68
  -2   2   8 1618.65   95.30
  -2  -2   8 1579.07   95.77
  -2   2   8 1478.70   95.90
   2  -2  -8 1672.03   95.67
  -2  -2   7  366.72   22.55
   2   2  -7  348.56   22.53
   2   2  -7  337.57   22.41
  -2  -2   7  394.89   22.58
  -2   2   7  377.73   22.71
   2  -2  -7  381.39   22.51
  -2  -2   6  278.64   17.33
   2   2  -6  283.29   17.23
   2   2  -6  289.00   17.34
  -2   2   6  277.53   17.42
   2  -2  -6  270.31   17.32
   2   2  -5   73.71    5.94
  -2   2   5   99.71    6.22
   2   2  -5   83.02    5.38
   2  -2  -5  126.94    6.30
   2  -2  -4  134.75    9.07
  -2   2   4  137.77    9.01
   2  -2  -4  143.01    8.56
   2  -2  -3 1822.84   88.49
  -2   2   3 1743.12   88.44
   2  -2  -2 3640.20  206.45
  -2   2   2 3389.29  206.62
   2  -2  -2 3359.26  206.61
  -2  -2   2 3386.63  206.56
   2   2  -2 3418.81  206.55
   2  -2  -1   45.83    3.36
   2   2  -1   44.31    3.42
   2  -2  -1   50.90    3.33
   2  -2  -1   58.13    3.71
  -2  -2   1   48.14    3.37
   2  -2   0 1443.77   86.97
  -2   2   0 1428.35   86.96
   2  -2   0 1491.89   86.99
   2   2   0 1391.81   86.94
  -2  -2   0 1515.56   86.93
   2  -2   1   34.97    2.68
   2  -2   1   23.53    2.60
  -2  -2  -1   30.78    2.41
   2   2   1   29.43    2.33
  -2  -2  -1   33.49    2.31
  -2   2  -1   36.10    2.49
  -2  -2  -2  243.09   14.05
  -2   2  -2  221.54   14.10
  -2  -2  -2  231.18   14.12
  -2  -2  -2  235.03   13.97
   2   2   2  225.74   13.98
  -2   2  -3  673.40   43.86
  -2  -2  -3  701.46   43.66
   2  -2   3  671.43   43.73
  -2   2  -3  718.71   43.71
  -2  -2  -3  826.68   43.62
  -2  -2  -3  853.91   43.81
   2   2   3  678.87   43.57
  -2   2  -4  118.04    8.39
   2  -2   4  140.75    8.42
   2   2   4  146.96    8.45
   2   2   4  132.81    8.10
  -2  -2  -4  131.21    8.17
  -2   2  -4  131.35    8.10
   2  -2   4  119.72    8.06
  -2   2  -5  221.16   14.96
   2  -2   5  242.71   15.03
   2  -2   5  231.74   14.90
   2   2   5  226.67   14.45
  -2   2  -5  236.12   14.69
   2  -2   5  242.47   14.59
   2   2   5  249.15   14.97
   2   2   5  251.18   14.62
  -2  -2  -5  259.46   14.64
   2   2   6 2567.02  156.00
   2  -2   6 2699.70  156.55
  -2   2  -6 2706.06  156.53
   2   2   6 2654.31  156.04
   2  -2   6 2659.91  156.45
   2  -2   6 2480.73  156.16
   2   2   6 2775.91  156.04
  -2   2  -6 2397.30  156.31
   2   2   6 2506.59  156.20
   2   2   6 2725.61  156.54
  -2  -2  -6 2594.46  156.17
   2  -2   7  761.62   41.32
   2   2   7  600.92   40.62
   2   2   7  677.18   40.63
   2  -2   7  757.49   41.19
   2  -2   7  740.19   40.83
   2   2   7  624.54   40.71
  -2   2  -7  728.88   40.98
   2   2   7  708.31   41.21
   2   2   7  758.79   40.92
  -2  -2  -7  723.69   40.81
   2   2   8   26.89    2.13
   2  -2   8   29.28    3.48
   2  -2   8   32.19    3.22
   2   2   8   29.86    2.06
   2   2   8   27.79    2.03
   2  -2   8   30.14    2.49
  -2  -2  -8   33.82    2.69
  -2   2  -8   28.33    2.71
   2   2   8   29.62    3.41
   2   2   8   28.09    2.89
   2  -2   9  197.39   11.64
   2   2   9  156.64   10.55
   2   2   9  157.30   10.56
   2  -2   9  197.65   10.93
  -2  -2  -9  196.35   10.95
   2  -2   9  208.46   11.70
  -2   2  -9  197.57   10.97
   2   2   9  201.50   11.56
   2   2   9  204.15   11.27
   2   2   9  179.38   10.68
   2  -2  10  103.75    7.78
   2   2  10  101.66    6.47
   2  -2  10  108.80    6.94
   2  -2  10  110.38    7.76
  -2  -2 -10  107.96    7.05
   2   2  10  113.25    7.66
  -2   2 -10  111.36    6.91
   2   2  10  103.91    7.32
   2   2  10  110.72    6.69
   2   2  11   41.48    4.01
   2  -2  11   36.32    3.09
  -2  -2 -11   26.38    3.30
   2  -2  11   36.52    4.58
   2   2  11   40.79    4.29
  -2   2 -11   29.77    2.96
   2  -2  11   33.63    4.70
   2   2  11   28.60    2.65
   2   2  12   88.79    6.19
   2  -2  12   95.58    6.42
   2  -2  12   96.88    7.69
   2   2  12  117.22    7.39
   2   2  12   90.99    7.14
  -2   2 -12   94.56    6.36
   2  -2  12  103.06    7.69
   2   2  13   25.79    4.08
   2  -2  13   26.81    2.83
   2  -2  13   22.24    4.83
   2   2  13   21.94    4.36
   2  -2  13   16.26    4.48
   2   2  13   24.25    2.60
   2   2  14    4.98    3.77
   2  -2  14    2.29    2.22
   2  -2  14    2.23    4.74
   2   2  14    6.66    4.24
   2  -2  14    4.55    4.44
   2   2  14    5.21    2.13
   2   2  15   60.27    6.08
   2  -2  15   69.68    4.91
   2  -2  15   74.19    7.12
   2   2  15   65.82    6.49
   2   2  15   68.87    4.89
   2  -2  15   54.16    6.73
   2  -2  16  179.51   13.36
   2  -2  16  202.08   11.92
   2   2  16  190.44   13.07
   2   2  16  176.06   12.74
   2  -2  16  195.37   13.53
   2   2  16  187.08   11.94
   2   2  17   16.45    4.84
   2   2  17   10.12    4.46
   2  -2  17    5.93    5.83
   2  -2  17    5.74    5.12
   2  -2  18    1.02    5.47
   2  -2  18   -2.63    5.45
   2   2  18    3.06    4.87
   2  -2  19   -0.39    5.23
  -2  -3  20   15.32    6.39
  -2  -3  20   -1.33    7.26
  -2   3  19   14.73    5.42
  -2  -3  19   29.45    6.29
  -2  -3  19   21.42    7.25
  -2   3  18   25.03    5.99
  -2   3  18   21.53    5.12
  -2  -3  18   25.59    6.38
  -2  -3  18   22.15    7.07
  -2   3  17   12.09    5.35
  -2   3  17   11.40    4.63
  -2  -3  17   22.21    5.65
   2  -3 -17   16.69    4.78
  -2  -3  17    4.30    6.40
  -2   3  16    9.51    5.19
   2  -3 -16   22.07    4.55
  -2  -3  16   19.81    6.33
  -2   3  16   19.91    4.74
   2   3 -16   18.03    5.66
  -2  -3  16   12.22    5.16
  -2   3  15  118.24    9.01
   2   3 -15  120.18    9.47
  -2  -3  15  109.15    9.23
  -2   3  15  107.37    9.40
  -2  -3  15  128.87    9.93
   2  -3 -15  123.34    8.70
   2   3 -14   76.39    6.92
  -2  -3  14   67.73    6.71
   2  -3 -14   66.71    6.05
  -2  -3  14   62.43    7.08
  -2   3  14   83.71    6.65
  -2   3  14   67.02    6.76
   2   3 -13   12.50    4.19
  -2  -3  13   15.48    4.65
   2   3 -13    9.05    4.47
  -2   3  13   12.40    4.65
  -2   3  13   13.65    3.90
  -2  -3  13   15.08    5.15
   2  -3 -13   17.24    3.94
  -2  -3  12  339.04   21.58
  -2  -3  12  331.51   21.68
   2   3 -12  347.62   21.42
   2   3 -12  328.31   21.56
  -2   3  12  334.76   21.50
  -2   3  12  351.36   21.37
   2  -3 -12  341.94   21.16
  -2  -3  11   47.13    4.94
   2   3 -11   43.47    4.98
   2   3 -11   38.61    4.71
  -2   3  11   33.51    4.92
   2  -3 -11   42.42    4.52
  -2  -3  11   53.67    5.43
  -2  -3  10  163.57   11.48
  -2  -3  10  181.15   11.61
   2   3 -10  169.55   11.31
   2   3 -10  157.64   11.39
  -2   3  10  165.73   11.47
   2  -3 -10  181.73   11.18
  -2  -3   9   86.40    7.03
   2   3  -9   87.39    7.08
  -2  -3   9   92.35    7.17
   2   3  -9   88.54    6.84
  -2   3   9   90.34    7.00
   2  -3  -9  106.21    6.98
   2   3  -8   10.54    3.11
  -2  -3   8   17.43    3.09
   2   3  -8   14.89    1.55
   2   3  -8   15.17    3.07
   2  -3  -8   10.34    3.13
  -2   3   8   14.63    3.36
   2   3  -7  327.88   20.43
   2   3  -7  311.93   21.01
   2   3  -7  328.96   21.14
  -2   3   7  363.93   21.13
   2  -3  -7  415.02   21.26
   2   3  -6   41.23    3.08
   2   3  -6   44.21    4.02
  -2   3   6   49.53    4.12
   2  -3  -6   51.17    4.25
   2  -3  -5 1037.88   58.17
  -2   3   5 1046.65   58.09
   2  -3  -5  931.44   57.54
   2   3  -5  959.08   58.01
  -2   3   4  316.84   20.79
   2  -3  -4  329.21   20.86
   2  -3  -4  355.22   20.38
  -2  -3   4  320.84   20.76
   2  -3  -3   89.07    5.86
  -2   3   3   88.67    5.83
   2   3  -3   78.88    5.55
   2  -3  -3   78.77    5.17
  -2  -3   3   68.17    5.48
   2  -3  -2   64.56    4.18
   2   3  -2   66.18    4.44
   2  -3  -2   61.59    4.73
  -2  -3   2   49.81    4.35
  -2   3   2   60.46    4.17
   2  -3  -2   63.75    4.26
   2   3  -1   56.11    4.50
   2  -3  -1   61.53    4.44
   2  -3  -1   64.24    4.52
  -2   3   1   71.71    4.49
   2  -3  -1   70.02    4.96
  -2  -3   1   62.21    4.50
   2  -3   0    3.09    1.73
   2  -3   0    4.61    2.29
   2   3   0    6.57    1.61
  -2  -3   0    6.63    1.47
   2  -3   0    5.22    1.79
  -2   3   0    5.98    1.72
   2  -3   1   31.33    3.09
  -2  -3  -1   30.44    2.55
   2  -3   1   39.13    3.07
   2   3   1   31.67    2.53
  -2   3  -1   24.19    2.80
  -2   3  -1   32.14    2.76
   2  -3   2  218.22   13.16
   2   3   2  219.38   12.80
  -2   3  -2  202.36   13.09
   2  -3   2  190.78   13.11
  -2  -3  -2  199.66   13.06
  -2  -3  -2  208.09   12.79
  -2   3  -2  219.06   12.97
   2   3   3   78.91    5.09
   2  -3   3   81.29    5.80
  -2   3  -3   75.88    5.36
  -2  -3  -3   77.04    5.21
  -2  -3  -3   91.37    5.62
  -2  -3  -3   78.72    5.07
  -2  -3  -4  670.84   38.80
  -2   3  -4  585.72   39.06
  -2  -3  -4  639.28   38.67
  -2  -3  -4  618.87   38.99
  -2   3  -4  682.83   38.88
   2   3   4  649.78   38.66
   2  -3   5  258.15   16.18
  -2   3  -5  270.15   16.16
   2   3   5  233.28   16.22
  -2  -3  -5  258.25   16.00
  -2   3  -5  262.92   15.79
  -2   3  -6   47.81    4.05
  -2   3  -6   41.82    3.29
   2  -3   6   39.01    3.92
   2   3   6   49.74    4.08
   2   3   6   39.15    3.53
  -2  -3  -6   47.07    3.74
  -2  -3  -7   -1.89    2.15
  -2   3  -7   -0.24    1.97
   2   3   7    1.53    2.93
   2   3   7    0.23    2.04
   2  -3   7    1.60    2.86
  -2   3  -7    1.79    2.92
  -2  -3  -8   11.34    2.37
  -2   3  -8    9.72    2.42
   2  -3   8   12.86    1.93
   2   3   8    6.67    2.97
   2   3   8    9.34    2.31
   2  -3   8   14.62    3.25
  -2  -3  -9   52.16    3.84
  -2   3  -9   44.51    3.90
   2  -3   9   41.48    3.50
   2   3   9   44.63    3.86
   2   3   9   45.93    4.83
   2  -3   9   44.89    4.85
  -2  -3 -10   83.33    5.49
   2  -3  10   67.79    5.20
  -2   3 -10   78.43    5.36
   2   3  10   95.83    6.66
   2   3  10   72.71    5.56
   2  -3  10   76.94    6.49
   2  -3  11  288.29   18.07
   2  -3  11  341.40   19.25
  -2  -3 -11  292.58   18.22
   2   3  11  325.80   19.02
  -2   3 -11  298.88   18.13
   2   3  11  268.48   18.31
   2  -3  11  312.11   19.06
   2  -3  12  133.97    8.36
   2   3  12  150.04    9.65
  -2   3 -12  130.06    8.40
  -2  -3 -12  135.59    8.73
   2  -3  12  120.29    9.78
   2  -3  12  136.01    9.71
   2   3  12  118.60    8.78
  -2  -3 -13    2.78    3.00
   2  -3  13    4.66    5.03
   2  -3  13    5.21    4.46
   2   3  13    3.27    3.21
  -2   3 -13    7.47    2.05
   2   3  13    1.70    4.35
   2  -3  14   54.41    6.36
   2   3  14   34.04    4.43
   2   3  14   47.60    5.94
   2  -3  14   50.91    5.84
   2   3  15   84.56    6.90
   2  -3  15   59.03    7.31
   2   3  15   46.55    5.48
   2  -3  15   80.84    7.24
   2   3  16   49.19    5.94
   2  -3  16   46.38    6.71
   2   3  16   43.33    4.89
   2  -3  16   51.67    6.81
   2   3  17   34.29    5.86
   2  -3  17   23.12    6.75
   2  -3  17   37.13    6.41
   2   3  18    7.07    6.01
   2  -3  18    1.27    6.15
   2  -3  18   -8.77    6.61
   2  -3  19   16.37    6.73
  -2   4  19   90.58    8.69
  -2  -4  19   87.58    9.15
  -2  -4  19   91.56   10.52
  -2  -4  18    4.99    7.29
  -2  -4  18    6.57    6.54
  -2   4  18    3.42    5.29
  -2  -4  17   38.76    7.80
  -2  -4  17   39.50    6.69
  -2   4  17   39.44    5.93
  -2   4  17   41.17    6.02
  -2  -4  16   86.62    8.74
   2  -4 -16   68.54    6.50
   2   4 -16   79.56    7.75
  -2  -4  16   77.62    7.72
  -2   4  16   50.83    6.82
  -2   4  16   69.28    7.06
  -2  -4  15   18.45    6.64
   2  -4 -15   22.24    4.51
  -2   4  15   26.23    5.15
  -2   4  15   29.52    5.19
  -2  -4  15   16.93    5.57
   2   4 -15   20.51    5.50
   2  -4 -14    9.12    4.32
  -2  -4  14    6.38    6.09
  -2  -4  14   14.72    5.04
   2   4 -14    9.09    5.00
  -2   4  14    3.88    4.61
  -2   4  14   15.65    4.88
   2   4 -14   13.22    4.58
  -2  -4  13   25.48    5.87
   2  -4 -13   15.05    4.34
  -2  -4  13   17.54    5.01
   2   4 -13   13.43    4.75
  -2   4  13   19.79    4.83
  -2   4  13    8.04    4.41
   2   4 -13   17.42    4.72
  -2  -4  12  166.34   11.94
  -2  -4  12  182.65   12.24
   2   4 -12  172.84   11.74
   2   4 -12  160.63   11.94
  -2   4  12  169.09   11.78
  -2   4  12  162.19   11.61
   2  -4 -12  173.91   11.49
  -2  -4  11  211.88   14.84
   2   4 -11  219.43   14.89
  -2  -4  11  237.59   15.22
   2   4 -11  218.79   14.69
  -2   4  11  209.02   14.59
   2  -4 -11  241.33   14.60
  -2  -4  10    9.89    4.07
   2   4 -10    7.80    3.99
   2   4 -10    5.39    3.99
  -2  -4  10    4.94    4.66
   2   4 -10   13.82    1.84
  -2   4  10   10.50    3.70
   2  -4 -10   11.74    3.89
  -2  -4   9  278.26   20.09
   2   4  -9  321.46   19.18
   2   4  -9  323.50   20.02
   2   4  -9  349.23   20.19
  -2   4   9  310.79   19.90
   2  -4  -9  303.93   20.02
   2   4  -8  251.00   15.87
   2  -4  -8  256.07   14.95
  -2   4   8  224.96   15.77
   2  -4  -8  234.45   15.97
   2   4  -8  242.39   15.10
   2   4  -7  161.59   11.32
  -2   4   7  167.96   11.38
   2  -4  -7  189.68   11.72
   2   4  -7  168.57   10.59
   2   4  -6  452.98   27.58
   2   4  -6  460.31   27.13
   2  -4  -6  402.74   27.65
  -2   4   6  408.43   27.51
  -2  -4   6  442.20   27.62
   2  -4  -6  460.09   26.88
   2  -4  -5  334.97   19.19
  -2   4   5  298.16   18.96
  -2  -4   5  325.01   19.00
   2  -4  -5  289.37   18.28
   2   4  -5  297.78   18.99
  -2   4   4  485.59   31.25
   2  -4  -4  477.02   31.28
  -2  -4   4  513.81   31.23
   2  -4  -4  536.98   30.80
   2   4  -4  506.06   31.25
  -2   4   3  208.87   12.92
   2   4  -3  192.58   13.19
   2  -4  -3  223.13   13.48
  -2  -4   3  201.56   13.17
   2  -4  -3  198.57   12.81
   2   4  -3  227.24   13.25
   2   4  -2   84.23    6.01
  -2   4   2   82.14    5.78
   2  -4  -2   90.68    6.49
  -2  -4   2   73.67    5.96
   2   4  -2   81.60    5.93
   2  -4  -2   89.85    5.76
   2   4  -1  689.66   42.76
  -2   4   1  714.19   42.71
   2  -4  -1  729.91   42.99
  -2  -4   1  716.22   42.74
   2   4  -1  681.44   42.75
   2  -4  -1  716.23   42.72
  -2   4   0  439.10   27.02
   2  -4   0  400.72   27.21
  -2  -4   0  462.31   26.96
   2  -4   0  464.63   27.06
   2   4   0  437.44   26.97
  -2   4  -1 1167.39   71.81
   2   4   1 1188.31   71.65
   2  -4   1 1261.79   71.89
  -2  -4  -1 1254.57   71.96
   2  -4   1 1159.21   72.03
  -2  -4  -1 1161.58   71.64
  -2   4  -2  397.27   24.34
   2   4   2  406.34   24.06
   2  -4   2  422.55   24.46
  -2   4  -2  393.01   24.25
  -2  -4  -2  366.38   24.38
  -2  -4  -2  392.36   24.03
  -2  -4  -3   51.84    4.17
  -2   4  -3   49.80    4.58
   2   4   3   59.13    3.99
   2  -4   3   53.83    4.77
  -2   4  -3   53.48    4.40
  -2  -4  -3   58.85    4.92
  -2  -4  -3   57.89    3.98
  -2  -4  -4   59.92    4.08
  -2   4  -4   51.05    4.21
   2  -4   4   50.80    4.70
  -2   4  -4   50.94    4.71
   2   4   4   56.40    3.74
  -2  -4  -4   43.17    4.68
  -2  -4  -4   58.16    3.77
  -2   4  -5   73.72    5.35
  -2  -4  -5   75.79    5.17
  -2  -4  -5   74.79    4.85
   2  -4   5   81.23    6.08
  -2  -4  -5   77.95    5.91
  -2  -4  -6   46.46    3.35
   2   4   6   46.64    3.32
  -2  -4  -6   35.87    4.22
  -2   4  -6   40.24    3.64
  -2   4  -6   46.27    4.44
   2   4   7  107.15    7.56
   2   4   7  117.14    8.75
  -2  -4  -7  156.39    8.55
  -2   4  -7  129.15    7.91
   2  -4   8  253.97   17.00
   2   4   8  271.85   15.94
   2   4   8  261.72   16.95
  -2  -4  -8  248.91   16.49
  -2   4  -8  258.14   16.31
  -2  -4  -9   71.81    5.72
  -2   4  -9   90.06    5.73
   2   4   9   69.66    6.53
   2   4   9   71.27    5.76
   2  -4   9   63.23    6.62
  -2   4 -10    3.73    2.67
  -2  -4 -10    7.40    2.94
   2   4  10    8.22    4.11
   2   4  10   -2.19    2.97
   2  -4  10    0.95    4.08
  -2  -4 -11  212.91   12.77
   2   4  11  180.32   12.83
   2  -4  11  215.24   13.83
   2   4  11  194.74   13.57
  -2   4 -11  203.93   12.73
   2  -4  12   24.64    5.76
  -2  -4 -12   10.08    3.21
   2   4  12   18.28    5.26
   2   4  12   18.22    3.50
   2  -4  12   12.56    4.96
  -2   4 -12   14.34    2.56
  -2  -4 -13   74.33    5.64
   2  -4  13   69.45    7.72
   2   4  13   69.94    5.83
   2   4  13   76.64    7.00
   2  -4  13   85.12    7.27
  -2   4 -13   68.48    5.02
  -2  -4 -14    6.24    3.37
   2  -4  14    7.22    5.99
   2  -4  14    7.31    5.06
   2   4  14    4.16    3.59
   2   4  14   10.34    5.12
   2  -4  15   17.08    6.61
   2  -4  15   29.94    6.19
   2   4  15   25.34    5.70
   2   4  15   12.30    3.85
   2  -4  16    3.27    6.69
   2   4  16    9.03    5.43
   2  -4  16    1.27    5.81
   2  -4  17    7.09    7.00
   2  -4  17   11.17    6.45
   2   4  17   11.29    6.03
   2  -4  18    1.72    7.08
   2  -4  18    5.61    6.62
   2   4  18    9.37    5.78
   2  -4  19   33.06    7.77
  -2   5  19   -1.15    6.42
  -2   5  18   13.59    5.97
  -2  -5  17   17.50    8.16
  -2  -5  17    6.49    6.53
  -2   5  17    7.81    6.17
  -2  -5  16   24.82    7.75
  -2  -5  16   23.62    6.42
  -2   5  16   13.35    5.17
  -2   5  16   12.75    5.50
  -2  -5  15    4.49    7.26
   2  -5 -15    0.94    4.59
  -2   5  15   -0.81    4.89
  -2   5  15    4.26    5.18
   2   5 -15    2.55    5.89
  -2  -5  15    9.41    5.85
   2  -5 -14    6.58    4.78
  -2  -5  14   14.45    7.05
  -2  -5  14   11.51    5.79
   2   5 -14   14.72    5.47
  -2   5  14   24.19    4.94
  -2   5  14   25.31    5.41
   2   5 -14   15.78    5.40
  -2  -5  13   10.39    6.33
   2  -5 -13    5.60    4.51
  -2  -5  13    2.37    4.92
   2   5 -13    3.91    5.04
  -2   5  13   -2.69    4.74
  -2   5  13    6.04    4.62
   2   5 -13   -0.67    5.31
  -2  -5  12  230.89   16.41
   2   5 -12  254.20   16.44
   2   5 -12  249.51   16.22
  -2  -5  12  258.71   16.81
  -2   5  12  222.20   15.87
   2  -5 -12  249.00   15.99
   2  -5 -11   26.41    5.15
   2   5 -11   31.90    5.22
   2   5 -11   23.23    2.76
   2   5 -11   29.94    5.14
  -2  -5  11   21.61    5.10
  -2   5  11   25.09    4.71
  -2  -5  11   30.89    6.04
   2   5 -10   26.50    4.87
   2   5 -10   24.23    5.05
   2   5 -10   25.99    2.72
  -2   5  10   30.05    4.72
   2  -5 -10   29.69    5.09
   2   5  -9   70.25    5.36
   2   5  -9   82.70    6.89
   2  -5  -9   81.89    5.00
  -2   5   9   73.12    6.78
   2  -5  -9   68.79    7.22
   2   5  -8    8.99    2.35
   2   5  -8   13.17    4.05
   2  -5  -8    7.75    1.86
  -2  -5   8    5.55    4.20
  -2   5   8   -0.75    3.93
   2  -5  -8    4.69    4.47
   2  -5  -7  110.14    7.02
  -2  -5   7  130.96    8.71
   2   5  -7  110.20    7.65
   2   5  -7  119.89    8.52
   2   5  -7  118.60    8.74
  -2   5   7  125.70    8.49
   2  -5  -7  105.91    8.83
  -2  -5   6   31.31    4.54
   2  -5  -6   31.85    2.64
   2   5  -6   36.75    4.35
   2  -5  -6   22.68    4.65
   2   5  -6   29.98    3.40
   2  -5  -5  132.35    9.48
   2  -5  -5  119.96    8.16
  -2  -5   5  136.27    9.16
   2   5  -5  135.41    9.16
   2   5  -4 1204.40   73.98
   2  -5  -4 1285.04   73.57
   2   5  -4 1231.69   74.00
   2  -5  -4 1142.41   74.06
  -2  -5   4 1209.16   73.98
  -2  -5   3   12.97    3.32
   2  -5  -3   17.72    2.86
   2   5  -3   21.69    3.47
   2   5  -3   16.20    3.44
   2  -5  -3   15.03    4.00
  -2   5   3   17.11    2.96
  -2   5   2  158.05   10.57
   2   5  -2  166.44   10.76
   2   5  -2  167.62   10.80
   2  -5  -2  162.93   10.53
   2  -5  -2  159.06   11.21
  -2  -5   2  160.42   10.73
   2   5  -1   50.53    4.27
   2  -5  -1   38.45    3.94
  -2  -5   1   30.02    3.89
   2   5  -1   44.21    4.18
   2  -5  -1   40.55    5.00
  -2   5   1   43.24    3.90
   2   5   0    2.33    2.57
  -2  -5   0   -3.45    2.46
   2  -5   0    0.20    2.81
   2   5   0   -0.19    2.76
   2  -5   0   -1.35    3.78
  -2   5   0    1.37    2.65
  -2  -5  -1   26.22    3.20
   2  -5   1   31.41    3.67
   2   5   1   26.71    3.25
   2   5   1   25.45    3.43
   2  -5   1   21.41    4.15
  -2  -5  -1   23.05    4.06
  -2   5  -1   34.39    3.72
  -2   5  -2    9.00    2.91
  -2   5  -2    5.69    3.05
   2   5   2    6.00    2.71
   2  -5   2    7.59    3.39
   2   5   2    5.70    2.25
  -2  -5  -2    3.89    3.59
   2  -5   2    5.07    4.05
  -2  -5  -2    6.04    2.33
  -2   5  -3   48.62    4.55
  -2   5  -3   44.31    4.17
   2   5   3   46.14    4.03
   2  -5   3   42.52    4.62
   2   5   3   46.92    3.68
  -2  -5  -3   40.78    4.89
  -2  -5  -3   44.62    3.74
  -2   5  -4   12.77    3.01
   2   5   4   13.99    2.66
  -2  -5  -4   17.57    2.89
   2  -5   4   18.06    3.63
   2   5   4   17.17    2.16
  -2  -5  -4   13.91    3.80
  -2  -5  -4   16.96    2.18
   2   5   5    9.03    2.52
  -2  -5  -5    8.46    2.61
  -2   5  -5    9.98    2.78
   2  -5   5    9.44    3.55
  -2  -5  -5    5.84    1.73
  -2  -5  -5    0.24    3.79
  -2   5  -6    1.08    2.58
   2   5   6    6.16    2.31
  -2  -5  -6    2.14    2.33
  -2  -5  -6    3.90    1.41
  -2  -5  -6    2.66    3.70
   2  -5   6    4.41    3.78
   2  -5   7   43.01    5.15
  -2   5  -7   38.29    4.00
   2   5   7   38.92    5.35
  -2  -5  -7   39.61    5.11
   2   5   7   45.31    3.55
  -2  -5  -7   43.66    3.52
  -2   5  -8   66.31    4.97
   2   5   8   59.93    6.21
  -2  -5  -8   58.26    5.80
   2   5   8   61.51    4.34
  -2   5  -9   70.93    5.46
   2   5   9   77.08    6.85
  -2  -5  -9   67.51    5.97
  -2  -5 -10    0.18    3.46
   2   5  10    7.06    4.79
   2  -5  10    1.79    4.53
  -2   5 -10    2.68    3.00
  -2  -5 -11   65.84    5.41
   2   5  11   49.85    6.40
   2  -5  11   68.40    6.65
  -2   5 -11   52.67    5.14
  -2  -5 -12   23.72    3.94
   2   5  12   26.64    5.42
   2  -5  12   22.69    5.41
  -2   5 -12   23.78    3.41
  -2  -5 -13    9.03    3.68
   2  -5  13   22.90    6.70
   2   5  13    5.47    5.19
   2  -5  13    6.95    5.67
  -2   5 -13    9.80    2.58
   2  -5  14   13.50    7.35
   2  -5  14   -5.99    5.86
   2   5  14    6.34    5.15
   2  -5  15    5.03    7.63
   2  -5  15    8.50    5.92
   2   5  15   -1.52    5.47
   2  -5  16   13.30    7.72
   2  -5  16   20.12    6.88
   2   5  16   15.73    6.42
   2   5  17   18.33    6.21
   2  -5  17    3.41    8.56
   2   5  18   27.39    6.66
  -2   6  17    8.17    6.04
  -2  -6  16   60.08    9.75
  -2   6  16   34.68    6.95
  -2  -6  15   14.05    8.37
  -2  -6  15   13.70    6.58
  -2   6  15   22.65    6.14
  -2   6  15   17.68    5.61
   2  -6 -14    1.35    5.15
  -2   6  14   -8.62    6.01
  -2   6  14    2.64    5.21
   2   6 -14    8.21    5.75
  -2  -6  14    1.82    5.77
   2  -6 -13   40.57    6.27
   2   6 -13   47.76    6.83
  -2  -6  13   55.85    8.10
  -2   6  13   41.80    6.23
  -2   6  13   49.17    6.67
   2   6 -13   55.42    7.17
  -2  -6  13   40.78    6.82
   2   6 -12  109.67    7.03
   2   6 -12  116.36    9.07
  -2  -6  12   95.25    9.95
   2   6 -12   97.80    6.75
   2  -6 -12  121.49    9.08
   2   6 -12   93.38    8.99
   2   6 -11   98.12    8.50
   2   6 -11   96.24    6.59
   2  -6 -11   89.35    8.63
   2   6 -10    1.75    4.93
   2   6 -10   10.36    2.69
   2  -6 -10    9.11    5.29
   2   6  -9    5.90    4.89
  -2  -6   9    8.16    5.16
   2   6  -9   -4.05    4.76
   2  -6  -9    6.55    2.12
   2   6  -9    9.20    2.71
   2  -6  -9    7.23    5.45
  -2  -6   8   41.70    5.63
   2   6  -8   46.51    5.47
   2   6  -8   41.10    5.54
   2  -6  -8   40.33    3.67
   2  -6  -8   39.92    6.22
   2   6  -8   33.64    3.83
   2   6  -7  170.19   11.11
   2  -6  -7  148.49    9.52
  -2  -6   7  157.06   11.14
   2  -6  -7  136.90   11.48
   2   6  -7  159.07   10.17
   2   6  -6  281.99   17.30
   2  -6  -6  269.29   16.22
  -2  -6   6  261.46   17.30
   2  -6  -6  250.82   17.45
   2   6  -6  250.54   16.60
   2   6  -5   16.92    4.23
  -2  -6   5   13.24    4.63
   2  -6  -5   18.74    2.97
   2   6  -5   17.90    4.28
   2  -6  -5   19.16    5.30
   2   6  -4  499.53   29.79
   2  -6  -4  416.96   29.92
   2  -6  -4  478.07   29.25
  -2  -6   4  501.77   29.80
   2   6  -4  494.05   29.78
   2   6  -3   42.49    5.17
   2  -6  -3   48.19    4.63
  -2  -6   3   53.57    5.54
   2  -6  -3   54.58    6.08
   2   6  -3   48.11    5.23
   2  -6  -2   46.56    4.48
   2   6  -2   43.84    4.85
  -2  -6   2   39.74    4.88
  -2   6   2   44.00    4.39
   2  -6  -2   37.50    5.66
   2   6  -2   40.83    4.79
  -2   6   1  198.52   12.76
   2   6  -1  190.06   12.83
   2   6  -1  199.55   12.71
   2  -6  -1  187.86   12.70
   2  -6  -1  165.45   13.21
  -2  -6   1  208.46   12.83
   2   6   0   59.24    5.20
   2  -6   0   71.02    5.69
  -2  -6   0   62.01    5.31
  -2   6   0   59.39    5.64
  -2  -6   0   60.96    6.28
   2  -6   0   46.42    6.38
   2   6   0   60.16    5.43
   2  -6   1   35.88    4.76
  -2  -6  -1   40.17    4.22
   2   6   1   38.12    4.07
  -2   6  -1   41.90    4.68
  -2  -6  -1   34.14    5.50
   2  -6   1   35.64    5.77
   2   6   1   42.40    4.51
   2   6   2   45.32    4.84
   2   6   2   45.48    4.43
   2  -6   2   57.22    5.58
  -2   6  -2   48.04    4.96
  -2   6  -2   45.69    4.93
   2  -6   2   53.67    6.24
  -2  -6  -2   49.42    6.18
  -2  -6  -2   50.80    4.51
   2   6   3  233.84   13.92
  -2   6  -3  227.61   14.31
   2   6   3  209.91   13.63
   2  -6   3  227.55   14.39
  -2   6  -3  217.54   14.02
   2  -6   3  214.30   14.74
  -2  -6  -3  223.16   14.73
  -2  -6  -3  189.91   13.62
   2   6   4   71.97    5.81
  -2  -6  -4   70.85    5.90
   2  -6   4   80.76    6.78
  -2   6  -4   69.66    6.08
  -2   6  -4   85.16    6.71
  -2  -6  -4   71.45    7.06
  -2  -6  -4   72.88    5.45
   2   6   5  170.98   10.87
  -2  -6  -5  173.77   10.86
  -2   6  -5  166.52   11.10
  -2   6  -5  159.84   11.49
   2  -6   5  173.30   11.73
  -2  -6  -5  150.26   11.65
  -2  -6  -5  159.84   10.43
  -2   6  -6  241.19   16.11
  -2  -6  -6  265.17   15.94
   2   6   6  247.01   15.90
  -2  -6  -6  262.89   15.54
  -2  -6  -6  236.38   16.64
   2  -6   6  253.38   16.85
  -2  -6  -7  181.85   11.26
   2   6   7  172.56   11.22
  -2  -6  -7  162.31   12.38
   2  -6   7  175.80   12.41
  -2   6  -7  175.05   11.55
   2  -6   8  211.59   14.77
  -2   6  -8  223.97   13.80
   2   6   8  228.71   14.86
  -2  -6  -8  213.43   14.55
   2   6   8  207.56   13.40
  -2   6  -9   78.44    6.34
  -2  -6  -9   84.63    7.32
   2   6   9   82.15    7.84
  -2   6 -10   39.86    4.35
  -2  -6 -10   37.35    5.45
   2   6  10   40.91    6.12
  -2   6 -11  110.74    7.72
  -2  -6 -11   99.03    8.09
   2   6  11   93.59    9.11
   2  -6  12    3.92    5.44
  -2  -6 -12    9.62    4.16
   2   6  12    8.42    5.64
   2   6  13   11.00    5.92
   2  -6  13   10.43    6.03
   2   6  14    2.90    6.24
   2  -6  14    6.14    6.24
   2  -6  14   -1.98    7.54
   2   6  15   18.90    6.40
   2  -6  15   28.97    8.97
  -2   7  14   50.58    7.51
  -2   7  13    1.76    5.87
   2  -7 -13    1.31    5.97
  -2  -7  13    5.44    7.55
   2  -7 -12  127.23   10.25
  -2   7  12  106.31   10.16
   2   7 -12  123.10   10.35
   2   7 -11   68.83    7.70
   2  -7 -11   47.48    7.91
   2   7 -11   74.31    7.80
  -2  -7  11   68.52    7.86
  -2  -7  10    9.53    5.70
   2   7 -10    0.87    5.59
   2  -7 -10   -1.49    2.35
   2   7 -10    5.00    3.32
   2   7 -10   -1.59    5.26
   2  -7 -10   -0.40    6.07
   2   7  -9    2.50    5.31
  -2  -7   9    6.67    5.63
   2  -7  -9    0.63    2.82
   2  -7  -9   11.51    6.69
   2   7  -9    6.66    3.30
   2   7  -8   13.08    3.68
   2  -7  -8    9.57    3.26
  -2  -7   8   19.94    5.76
   2   7  -8   11.55    5.62
   2  -7  -8   16.31    1.65
   2  -7  -8    8.17    6.17
   2   7  -7   21.05    4.12
   2   7  -7   21.46    5.46
   2   7  -7   21.68    5.62
  -2  -7   7   31.21    5.72
   2  -7  -7   21.82    2.82
   2  -7  -7   28.84    6.48
   2   7  -6   60.68    5.35
   2   7  -6   59.39    6.32
  -2  -7   6   57.99    6.72
   2   7  -6   52.65    6.27
   2  -7  -6   49.02    4.48
   2  -7  -6   40.29    7.09
  -2  -7   5   51.63    6.28
   2  -7  -5   51.25    4.72
   2   7  -5   44.47    6.13
   2   7  -5   60.07    6.11
   2  -7  -5   47.87    7.17
   2   7  -5   44.02    5.38
   2   7  -4  468.23   31.08
   2  -7  -4  483.18   31.51
  -2  -7   4  512.20   31.18
   2  -7  -4  527.98   30.60
   2   7  -4  482.35   31.06
   2   7  -3    2.43    4.26
   2  -7  -3    3.21    3.71
  -2  -7   3    2.45    4.62
   2   7  -3    2.84    4.31
   2  -7  -3   -1.16    5.75
   2  -7  -2   45.01    5.17
   2   7  -2   48.97    5.55
  -2  -7   2   52.28    5.91
   2   7  -2   47.03    5.59
   2  -7  -2   48.48    6.56
  -2  -7   2   48.63    6.62
   2  -7  -1   85.09    6.82
  -2  -7   1   72.69    6.73
   2   7  -1   85.66    6.74
   2   7  -1   77.11    6.90
  -2  -7   1   59.50    7.83
   2  -7  -1   70.31    7.91
   2  -7   0   21.28    4.66
   2   7   0   21.53    4.26
  -2  -7   0   31.80    4.59
   2  -7   0   28.20    5.82
  -2  -7   0   18.26    5.91
   2   7   0   29.35    4.85
  -2   7  -1    5.41    4.15
   2   7   1    5.01    4.11
   2   7   1    5.47    3.66
   2  -7   1    4.95    4.49
  -2  -7  -1   -1.47    5.39
   2  -7   1   17.36    6.00
  -2  -7  -1    7.05    3.91
  -2   7  -2   11.50    4.50
   2   7   2   -2.25    4.14
   2  -7   2    9.60    4.67
  -2  -7  -2    4.33    5.55
   2  -7   2    6.68    5.63
  -2  -7  -2    5.77    3.61
  -2   7  -3   47.07    5.55
   2   7   3   48.25    5.41
  -2  -7  -3   60.93    5.64
   2  -7   3   50.71    6.15
  -2  -7  -3   40.21    6.72
   2  -7   3   56.69    6.89
  -2  -7  -3   55.10    4.97
  -2   7  -4    0.99    3.93
  -2  -7  -4    0.65    3.82
   2   7   4    0.88    3.77
   2  -7   4   -1.72    4.89
  -2  -7  -4    6.87    5.56
   2  -7   4    7.34    5.93
  -2  -7  -4   -1.62    3.07
  -2  -7  -5    2.01    3.64
   2   7   5    1.03    3.63
   2  -7   5    5.44    5.06
  -2   7  -5    6.90    3.98
  -2  -7  -5    8.22    2.79
  -2  -7  -5    7.53    5.53
  -2  -7  -6   22.51    3.85
   2   7   6   16.34    3.72
  -2   7  -6   24.15    4.41
   2  -7   6   21.24    5.61
  -2  -7  -6   22.54    2.77
  -2  -7  -6   14.95    5.72
   2   7   7    7.87    3.24
  -2   7  -7    3.65    3.77
  -2  -7  -7    4.77    3.31
  -2  -7  -7    8.03    1.72
   2  -7   7    8.33    5.59
  -2  -7  -7    2.51    5.60
  -2  -7  -8   -0.15    3.04
  -2   7  -8   -0.83    3.60
   2   7   8    3.45    5.63
  -2  -7  -8   -2.50    5.65
   2  -7   8   -7.86    5.74
  -2   7  -9   23.95    4.19
   2  -7   9   30.98    6.10
   2   7   9   25.01    6.46
  -2  -7  -9   26.10    5.98
   2  -7  10   38.48    6.66
   2   7  10   46.67    6.87
  -2  -7 -10   43.91    6.31
  -2   7 -10   51.62    4.92
   2   7  11    5.39    5.97
   2   7  12    5.90    6.14
   2  -8 -11   -0.43    7.02
   2  -8 -10   73.12    8.67
  -2  -8  10   59.02    8.26
   2   8  -9   15.23    3.96
   2  -8  -9   11.22    6.99
   2   8  -9   18.90    6.27
  -2  -8   9   19.87    6.75
   2   8  -8   13.26    6.26
  -2  -8   8   26.63    6.39
   2  -8  -8   14.11    4.01
   2   8  -8   13.33    4.08
   2   8  -8   20.79    6.15
   2  -8  -8   16.67    7.23
  -2  -8   7   42.95    7.13
   2   8  -7   44.28    6.70
   2  -8  -7   46.63    5.04
   2   8  -7   32.77    5.02
   2   8  -7   43.35    6.54
   2  -8  -7   26.96    7.77
   2   8  -6   22.91    6.19
  -2  -8   6   32.51    6.25
   2  -8  -6   22.38    7.47
   2   8  -6   24.98    5.08
   2   8  -6   38.02    6.25
   2  -8  -6   33.02    4.00
   2   8  -5   37.81    6.82
  -2  -8   5   73.54    7.47
   2  -8  -5   55.56    8.34
   2  -8  -5   57.72    5.58
   2   8  -5   51.42    6.93
   2   8  -5   62.86    6.31
   2   8  -4   49.00    6.18
   2  -8  -4   54.36    5.66
   2   8  -4   54.25    6.59
  -2  -8   4   58.13    6.94
   2   8  -4   47.14    6.92
  -2  -8   4   51.09    7.62
   2  -8  -4   49.98    8.20
   2   8  -3  215.66   14.73
  -2  -8   3  193.31   15.60
   2  -8  -3  203.58   15.64
   2  -8  -3  218.46   14.12
  -2  -8   3  216.39   14.80
   2   8  -3  203.21   14.37
   2   8  -2  210.32   14.12
  -2  -8   2  193.61   15.04
   2  -8  -2  190.31   14.94
  -2  -8   2  211.65   14.22
   2  -8  -2  217.06   13.78
   2   8  -2  183.75   13.83
   2   8  -1   27.58    5.35
   2  -8  -1   24.22    5.22
   2  -8  -1   24.31    7.34
  -2  -8   1   25.92    7.02
  -2  -8   1   35.36    5.77
  -2   8   0    5.81    5.15
   2   8   0    4.13    4.57
   2  -8   0   20.25    5.27
  -2  -8   0    5.22    6.28
   2  -8   0    3.52    6.19
  -2  -8   0   11.42    4.54
  -2   8  -1  118.31    9.22
   2   8   1  106.33    8.93
   2  -8   1  115.26    9.27
  -2  -8  -1  101.77   10.20
   2  -8   1  102.40   10.35
  -2  -8  -1  118.61    8.77
  -2   8  -2  115.10    8.96
   2   8   2  112.15    8.87
   2  -8   2  111.64    9.32
   2  -8   2  108.89   10.60
  -2  -8  -2  105.46   10.38
  -2  -8  -2  113.29    8.59
   2   8   3   51.09    5.83
  -2   8  -3   58.02    6.22
  -2  -8  -3   64.68    6.12
   2  -8   3   56.85    6.95
   2  -8   3   37.06    7.41
  -2  -8  -3   44.05    7.68
  -2  -8  -3   54.07    5.57
   2   8   4    4.12    4.21
  -2   8  -4   -0.86    4.77
  -2  -8  -4   -2.04    4.46
   2  -8   4    0.78    5.43
  -2  -8  -4    3.84    6.61
   2  -8   4   -3.73    6.37
  -2  -8  -4   -1.73    3.89
  -2  -8  -5   11.84    3.43
   2   8   5   17.56    4.06
  -2   8  -5    8.29    4.72
  -2  -8  -5   12.45    4.36
   2  -8   5   10.16    5.73
   2  -8   5   18.07    7.15
  -2  -8  -5   11.84    6.72
  -2   8  -6   18.09    4.68
  -2  -8  -6   15.76    4.25
   2  -8   6   13.16    6.02
   2   8   6   14.16    6.54
  -2  -8  -6   12.13    6.75
  -2   8  -7   58.66    6.02
  -2  -8  -7   60.77    5.75
   2  -8   7   62.80    7.89
   2   8   7   60.23    8.41
  -2  -8  -7   64.64    8.46
   2  -8   8   16.58    6.54
  -2  -8  -8    7.92    6.84
   2  -8   8   14.41    7.44
  -2   8  -8    3.84    4.19
   2  -8   9    5.74    6.52
  -2  -8  -9   -3.51    6.71
   2   8   9   11.66    7.05
   2  -9  -9    9.91    8.30
  -2  -9   8    1.96    7.35
   2  -9  -8    2.23    8.27
  -2  -9   7    8.45    6.67
   2  -9  -7   12.62    8.20
   2   9  -7    5.04    6.39
  -2  -9   6   -0.90    6.56
   2  -9  -6    6.96    7.78
   2   9  -6    1.80    4.56
   2   9  -6    1.34    6.33
  -2  -9   5   39.49    7.22
   2  -9  -5   39.57    8.58
  -2  -9   5   48.97    9.01
   2   9  -5   41.98    5.97
   2   9  -5   34.59    6.85
   2   9  -4   29.24    6.76
   2   9  -4   30.48    5.74
   2  -9  -4   41.77    8.39
  -2  -9   4   45.37    6.95
  -2  -9   4   31.96    8.28
   2  -9  -4   39.42    5.39
   2   9  -3    4.25    5.48
   2   9  -3   15.33    5.93
   2  -9  -3    6.20    7.42
   2  -9  -3    8.35    4.64
  -2  -9   3   12.93    7.92
  -2  -9   3    6.20    5.86
   2  -9  -2   -5.15    4.84
  -2  -9   2   -2.19    5.40
  -2  -9   2    1.53    7.28
   2  -9  -2   -1.54    7.75
   2   9  -2    1.17    5.67
  -2   9   2    2.50    5.61
   2  -9  -1   13.38    5.08
  -2  -9   1   16.81    5.68
  -2  -9   1    9.58    7.60
   2  -9  -1   15.29    7.33
   2   9  -1   15.29    5.82
  -2   9   1    9.25    5.94
   2  -9   0   16.05    5.30
  -2  -9   0    9.30    4.98
  -2  -9   0   10.44    7.51
   2  -9   0   10.64    7.62
  -2   9   0   15.94    5.99
   2   9   0   11.79    5.60
  -2   9  -1    1.12    5.56
   2   9   1    0.68    5.46
  -2  -9  -1   10.31    5.49
   2  -9   1    3.33    5.41
  -2  -9  -1   -1.49    7.28
   2  -9   1    7.07    7.64
  -2  -9  -1    0.30    4.98
  -2   9  -2    5.33    5.52
   2   9   2   13.98    5.27
  -2  -9  -2    8.19    5.33
   2  -9   2    7.43    6.09
  -2  -9  -2   19.40    7.88
   2  -9   2   18.33    7.44
  -2  -9  -2   12.11    4.68
   2   9   3   -0.31    4.82
  -2   9  -3   -0.34    5.41
  -2  -9  -3   10.93    5.21
   2  -9   3    1.64    6.10
   2  -9   3   -4.66    7.46
  -2  -9  -3    3.97    7.66
  -2  -9  -3    4.71    4.51
  -2   9  -4   28.43    5.64
  -2  -9  -4   27.71    5.20
   2  -9   4   22.40    6.69
   2   9   4   37.66    8.10
  -2  -9  -4   27.16    7.91
  -2   9  -5   20.40    5.26
  -2  -9  -5    8.29    5.25
   2  -9   5   18.02    6.80
   2   9   5   16.47    7.93
  -2  -9  -5    6.35    7.68
   2  -9   6   24.43    7.12
  -2   9  -6   28.05    5.05
  -2  -9  -6   20.83    7.91
  -2  -9  -7   24.13    8.27
  -2 -10   4    4.89    6.85
   2  10  -4    9.03    6.02
   2  10  -4    0.87    6.98
  -2 -10   3    2.53    6.42
   2  10  -3    1.58    6.41
   2  10  -3   11.87    7.43
  -2 -10   2   28.78    6.77
   2  10  -2   11.47    6.41
   2  10  -2   14.84    7.17
   2  10  -1   14.04    7.80
  -2 -10   1    9.45    6.16
   2 -10   0    2.66    5.88
  -2 -10   0   12.44    6.27
   2  10   0    0.52    7.97
   2 -10   1    8.05    6.30
  -2 -10  -1   10.03    6.70
   2 -10   2    4.25    6.73
  -2 -10  -2   -1.48    6.38
  -2  10  -3   14.07    6.25
   2 -10   3   37.12    7.17
  -2  10  -4    8.44    5.93
  -2 -10  -4   14.06    8.77
  -3   0  20   44.75    7.80
  -3   0  19    7.77    4.30
  -3   0  19   -3.74    6.81
  -3   0  18   37.43    4.01
  -3   0  18   33.27    3.73
  -3   0  18   37.82    4.94
  -3   0  18   28.15    6.47
  -3   0  17    3.40    2.90
  -3   0  17   -1.02    2.67
  -3   0  17    5.52    3.91
  -3   0  17    0.37    5.63
  -3   0  16   30.86    3.42
  -3   0  16   29.05    3.31
  -3   0  16   28.58    4.30
  -3   0  16   28.91    5.89
   3   0 -15   -4.77    3.80
  -3   0  15   -0.50    2.28
  -3   0  15    1.10    2.49
  -3   0  15    2.68    3.53
  -3   0  15   -0.33    5.08
   3   0 -14    4.01    3.37
  -3   0  14    1.39    2.22
  -3   0  14    4.51    2.34
  -3   0  14    2.72    3.11
  -3   0  14    3.94    4.47
   3   0 -13   -0.75    3.02
  -3   0  13   -0.11    2.03
  -3   0  13   -2.66    2.02
  -3   0  13   -0.91    2.96
  -3   0  13    2.51    4.16
   3   0 -12 3143.19  182.28
  -3   0  12 3070.59  182.04
   3   0 -12 2877.28  182.31
  -3   0  12 3014.06  181.99
  -3   0  12 2984.03  182.58
  -3   0  12 3179.67  182.27
  -3   0  11    0.31    2.51
   3   0 -11    2.85    1.99
   3   0 -11   -0.16    2.35
  -3   0  11    0.71    1.59
  -3   0  11   -2.29    3.21
   3   0 -11   -6.00    3.01
   3   0 -10 2718.31  154.85
   3   0 -10 2521.89  155.06
   3   0 -10 2527.63  154.99
  -3   0  10 2572.95  154.79
  -3   0  10 2565.24  155.26
  -3   0  10 2591.99  155.01
   3   0  -9    1.68    1.98
   3   0  -9    0.26    1.56
   3   0  -9    0.60    2.34
  -3   0   9    1.10    2.84
  -3   0   9    1.85    1.35
  -3   0   9   -1.30    1.95
  -3   0   8  581.00   34.33
   3   0  -8  579.90   34.32
   3   0  -8  555.55   34.17
   3   0  -8  539.94   34.41
  -3   0   8  576.95   34.15
  -3   0   8  576.27   34.53
  -3   0   7   -0.14    1.13
  -3   0   7   -0.41    1.48
   3   0  -7   -0.31    1.54
   3   0  -7   -0.12    2.01
  -3   0   7   -0.29    2.05
  -3   0   6    2.18    0.98
  -3   0   6    1.90    1.23
   3   0  -6    1.35    1.28
  -3   0   6    1.37    1.89
   3   0  -6    1.87    1.73
  -3   0   5   -0.71    0.93
   3   0  -5   -0.98    1.44
  -3   0   5    1.18    1.58
  -3   0   5   -0.47    0.96
   3   0  -5   -0.79    1.07
  -3   0   4  812.12   49.39
  -3   0   4  809.79   49.46
   3   0  -4  848.92   49.46
   3   0  -4  798.24   49.54
  -3   0   4  843.91   49.35
  -3   0   3    2.20    0.73
   3   0  -3    0.66    0.74
   3   0  -3   -0.47    0.63
  -3   0   3    0.88    0.61
   3   0  -3   -0.03    0.53
  -3   0   3    0.15    0.51
   3   0  -2 6489.74  399.28
   3   0  -2 6140.32  399.22
  -3   0   2 7257.88  399.24
   3   0  -2 7045.69  399.28
  -3   0   0   -0.67    0.54
   3   0   0    1.43    0.62
  -3   0  -1   -1.02    0.93
  -3   0  -2  554.67   36.13
   3   0   2  652.17   36.16
  -3   0  -3    2.11    1.25
   3   0   3   -0.72    1.11
  -3   0  -4 6987.13  421.01
   3   0   4 7137.52  421.05
   3   0   5   -0.46    1.18
  -3   0  -5   -0.10    1.33
   3   0   5    0.39    1.31
   3   0   5    0.22    1.43
   3   0   6  324.99   20.38
  -3   0  -6  333.09   20.32
   3   0   6  330.89   20.22
   3   0   6  345.46   20.34
   3   0   7    1.29    1.47
   3   0   7    0.79    1.90
   3   0   7   -0.38    1.78
  -3   0  -7   -0.96    1.84
   3   0   7    0.20    1.81
   3   0   8 1842.99  109.55
   3   0   8 1829.25  109.67
   3   0   8 1850.33  109.69
  -3   0  -8 1811.42  109.62
   3   0   8 1823.54  109.59
   3   0   9   -0.28    2.39
   3   0   9    0.16    2.27
   3   0   9    0.79    2.31
  -3   0  -9    2.11    2.13
   3   0   9   -1.65    2.03
   3   0  10   24.59    3.23
   3   0  10   23.25    2.80
   3   0  10   19.77    3.15
   3   0  10   24.06    3.23
   3   0  11   -0.76    2.83
   3   0  11    0.13    2.28
   3   0  11    1.27    2.63
   3   0  11    1.26    2.98
   3   0  12   37.87    4.25
   3   0  12   35.55    3.98
   3   0  12   30.22    4.17
   3   0  13    2.71    3.19
   3   0  13   -3.56    3.41
   3   0  13    4.66    3.63
   3   0  14  126.51    8.49
   3   0  14  108.14    8.44
   3   0  14  113.50    8.74
   3   0  15   -1.53    3.81
   3   0  15   -1.02    4.35
   3   0  15   -0.24    3.84
   3   0  16    0.52    4.00
   3   0  16    2.15    4.80
   3   0  16    1.26    4.23
   3   0  17    0.78    4.33
   3   0  17    5.77    4.26
   3   0  17    3.05    4.98
   3   0  18   13.08    4.62
  -3  -1  20   -6.69    4.92
  -3  -1  20    8.47    6.73
  -3   1  20    3.06    7.16
  -3  -1  19   60.82    6.43
  -3   1  19   52.51    8.18
  -3  -1  19   53.64    7.73
  -3  -1  18    4.74    3.64
  -3   1  18    4.76    3.55
  -3   1  18   -0.56    3.42
  -3  -1  18   -9.06    4.58
  -3  -1  18    3.06    5.89
  -3   1  18   -2.87    6.08
  -3  -1  17   13.63    5.75
  -3  -1  17   20.23    3.91
  -3   1  17   15.08    3.92
  -3   1  17   14.68    6.25
  -3  -1  17   14.49    4.62
  -3   1  17   21.74    3.71
  -3   1  16   73.30    7.76
  -3  -1  16   64.32    7.43
  -3   1  16   77.10    5.91
  -3  -1  16   65.07    6.49
  -3   1  16   73.04    5.71
   3   1 -16   74.96    6.81
   3   1 -15   25.36    4.40
  -3   1  15   20.30    5.62
  -3  -1  15   24.32    1.90
  -3  -1  15   21.12    1.79
  -3  -1  15   22.14    5.31
   3  -1 -15   24.05    4.36
  -3   1  15   22.16    3.49
  -3   1  15   24.47    3.34
  -3  -1  15   18.94    4.35
   3  -1 -14  212.30   12.96
   3   1 -14  207.01   13.42
  -3   1  14  198.34   12.38
  -3  -1  14  208.97   12.35
   3  -1 -14  186.24   13.28
  -3   1  14  210.71   12.97
  -3   1  14  198.00   14.06
  -3  -1  14  193.35   13.77
  -3   1  14  187.35   12.83
  -3  -1  14  217.55   13.43
  -3   1  13    6.56    2.64
   3  -1 -13   10.47    2.83
   3   1 -13    5.43    3.64
  -3  -1  13    8.80    3.35
  -3   1  13   12.60    1.63
   3   1 -13   10.32    3.01
   3  -1 -13    6.47    3.49
  -3  -1  13    6.53    4.11
  -3  -1  13    9.66    1.57
  -3   1  13    7.41    2.74
  -3   1  13   11.53    4.76
   3  -1 -12  409.48   24.71
   3   1 -12  404.28   25.07
  -3   1  12  403.13   24.37
   3   1 -12  434.42   24.87
  -3  -1  12  397.49   24.38
   3  -1 -12  411.31   24.96
  -3   1  12  399.52   24.81
  -3  -1  12  417.06   25.22
  -3   1  12  381.66   25.46
  -3   1  12  405.73   24.66
  -3  -1  12  402.69   25.08
  -3  -1  11  134.10    8.40
  -3   1  11  122.26    7.95
  -3   1  11  127.23    7.57
   3   1 -11  109.69    8.18
  -3  -1  11  113.11    7.56
   3   1 -11  131.25    8.53
   3  -1 -11  126.63    8.01
   3  -1 -11  123.11    8.42
  -3   1  11  119.67    8.18
  -3  -1  11  136.81    8.78
  -3   1  11  115.69    9.10
  -3   1  10  164.46   10.09
  -3  -1  10  164.97   10.48
  -3   1  10  170.19    9.83
   3   1 -10  173.97   10.34
  -3  -1  10  139.45    9.79
   3   1 -10  167.66   10.54
   3  -1 -10  174.39   10.16
  -3   1  10  160.96   10.97
  -3  -1  10  174.10   10.75
  -3   1  10  161.77   10.28
   3  -1 -10  166.64   10.50
   3   1  -9   73.25    5.32
   3  -1  -9   70.10    4.90
   3  -1  -9   61.41    4.55
  -3   1   9   79.34    4.56
   3   1  -9   67.66    5.23
  -3   1   9   69.79    4.89
  -3  -1   9   73.76    5.47
   3  -1  -9   78.72    5.47
  -3  -1   9   85.37    5.62
  -3   1   9   83.77    6.12
   3   1  -8 1541.43   94.42
   3  -1  -8 1583.47   94.17
   3   1  -8 1610.42   94.30
   3  -1  -8 1628.97   94.02
  -3   1   8 1515.75   94.16
  -3  -1   8 1524.95   94.42
  -3   1   8 1556.23   94.64
   3  -1  -8 1593.82   94.39
  -3  -1   8 1491.46   94.44
  -3   1   7  346.12   16.74
   3  -1  -7  319.30   16.35
  -3  -1   7  263.63   16.21
   3  -1  -7  226.13   15.89
  -3   1   7  258.41   15.91
   3   1  -7  233.70   16.16
  -3  -1   7  288.69   16.32
  -3   1   6    2.21    2.29
  -3   1   6    0.41    0.92
   3  -1  -6    0.24    1.00
   3   1  -6    1.60    1.70
  -3  -1   6    0.50    1.58
   3  -1  -6   -0.25    1.87
  -3  -1   6    6.81    1.89
   3   1  -5  133.35    8.59
   3  -1  -5  122.41    8.18
   3  -1  -5  177.86    8.80
  -3  -1   5  121.48    8.54
   3  -1  -5  122.15    8.29
  -3   1   5  155.70    8.33
   3  -1  -4   17.38    2.21
  -3   1   4   17.21    2.38
  -3   1   4   25.46    1.73
   3   1  -4   17.20    1.95
   3  -1  -4   21.13    1.57
   3  -1  -3  142.73    8.16
  -3  -1   3  108.06    7.66
   3   1  -3  137.50    7.71
   3  -1  -3  147.84    7.87
  -3  -1   2 1439.73   82.41
   3   1  -2 1378.65   82.41
  -3  -1   2 1293.66   82.48
   3   1  -1   28.99    2.26
  -3  -1   1   35.58    2.29
  -3  -1   1   37.27    2.30
  -3  -1   1   32.81    2.32
  -3  -1   0 4354.74  233.98
  -3   1   0 3553.02  233.95
   3   1   0 3658.48  233.97
  -3   1   0 3584.14  234.04
  -3  -1   0 4379.10  233.97
   3   1   0 3966.65  233.95
   3  -1   1  171.49   10.88
  -3   1  -1  169.08   10.87
   3  -1   1  186.31   10.98
   3   1   1  174.46   10.86
  -3  -1  -1  192.62   10.89
   3   1   1  179.09   10.85
   3   1   2  829.68   49.45
  -3  -1  -2  741.06   49.48
  -3   1  -2  869.31   49.48
   3  -1   2  858.43   49.47
   3  -1   3   12.06    1.37
  -3   1  -3    8.62    1.60
   3   1   3    3.46    1.51
  -3  -1  -3    7.59    1.52
   3  -1   3    8.71    1.55
   3  -1   4   33.71    2.88
   3  -1   4   38.98    2.95
  -3  -1  -4   40.33    2.45
  -3   1  -4   33.64    3.03
  -3  -1  -4   40.98    2.95
   3   1   4   37.95    2.56
   3   1   4   34.48    2.93
   3  -1   4   38.90    2.97
   3   1   5   20.62    1.74
   3  -1   5   15.19    2.05
  -3  -1  -5   13.88    1.42
  -3   1  -5   17.58    2.07
   3  -1   5   17.88    2.12
  -3  -1  -5   18.14    2.15
   3   1   5   16.34    2.10
   3  -1   5   15.13    2.23
   3  -1   6  211.34   14.11
   3   1   6  238.57   14.10
  -3   1  -6  237.06   14.03
   3  -1   6  235.82   14.07
   3   1   6  225.68   13.88
   3  -1   6  239.35   14.15
   3   1   6  211.76   13.83
   3   1   7   28.96    2.67
   3  -1   7   26.58    3.25
   3  -1   7   32.15    3.12
   3  -1   7   34.36    3.24
  -3   1  -7   37.34    2.92
   3   1   7   34.91    3.18
   3   1   7   31.76    2.85
   3  -1   8  465.13   28.34
   3   1   8  468.70   28.05
   3  -1   8  478.44   28.46
   3  -1   8  500.34   28.34
   3   1   8  461.92   28.38
  -3   1  -8  467.11   28.19
   3   1   8  462.53   28.16
   3  -1   8  470.47   28.46
   3   1   8  426.49   28.22
   3   1   9  118.60    7.90
   3  -1   9  119.85    8.32
   3  -1   9  144.28    8.55
  -3   1  -9  131.64    8.14
   3   1   9  127.15    8.36
   3   1   9  113.57    8.07
   3  -1   9  122.23    8.60
   3  -1   9  143.73    8.52
   3   1   9  119.03    8.31
   3  -1  10   10.39    2.81
   3   1  10   10.43    1.86
   3  -1  10    5.11    2.92
   3   1  10    6.09    2.20
   3  -1  10    9.09    3.14
   3   1  10    8.93    2.90
   3  -1  10   10.30    2.78
  -3   1 -10   10.08    2.41
   3   1  10    8.75    2.86
   3   1  11   15.66    2.30
   3  -1  11   18.77    3.46
   3  -1  11   13.52    3.62
   3   1  11   13.18    2.76
   3   1  11   18.34    3.34
   3  -1  11   20.03    3.43
  -3   1 -11   15.13    2.87
   3   1  11   22.43    3.63
   3   1  12   80.58    5.79
   3  -1  12   65.57    5.54
   3   1  12   63.85    5.17
   3  -1  12   68.23    5.99
   3  -1  12   61.10    5.89
   3   1  12   67.04    5.76
   3   1  13    0.22    3.58
   3  -1  13    6.69    3.34
   3  -1  13   -4.05    3.84
   3   1  13    6.94    2.86
   3  -1  13    2.78    3.79
   3   1  13    2.33    3.87
   3  -1  14    3.62    3.28
   3   1  14    5.61    3.77
   3  -1  14    2.96    4.11
   3   1  14    6.90    3.07
   3  -1  14    6.96    4.08
   3   1  14    5.57    4.08
   3   1  15   37.34    4.81
   3  -1  15   25.04    4.14
   3   1  15   40.51    4.18
   3  -1  15   33.65    5.20
   3  -1  15   31.91    5.09
   3   1  15   30.85    4.98
   3   1  16   -3.47    4.11
   3  -1  16    0.96    3.22
   3  -1  16    1.21    4.52
   3   1  16   -1.33    3.58
   3  -1  16    2.79    4.64
   3   1  16    4.79    4.30
   3  -1  17   18.26    5.42
   3  -1  17   20.39    5.18
   3   1  17   17.46    3.88
   3   1  17   18.27    5.01
   3   1  17   21.40    5.01
   3  -1  18   11.32    4.80
   3  -1  18    5.51    5.75
  -3  -2  21   -0.90    7.30
  -3  -2  20   66.12    7.35
  -3  -2  20   67.99    8.82
  -3  -2  19   37.69    5.31
  -3   2  19   28.52    7.29
  -3  -2  19   41.64    7.61
  -3  -2  19   41.62    6.39
  -3   2  18   82.90    6.93
  -3   2  18   75.98    8.78
  -3  -2  18   87.58    7.89
  -3  -2  18   77.37    8.67
   3   2 -17   61.68    6.47
  -3  -2  17   53.34    7.37
   3  -2 -17   64.70    6.48
  -3   2  17   51.99    7.87
  -3   2  17   57.56    5.93
  -3  -2  17   58.74    6.48
  -3   2  17   61.70    4.84
  -3   2  16  124.79   11.13
  -3   2  16  130.94    9.57
  -3   2  16  138.06    8.91
   3  -2 -16  133.76    9.83
  -3  -2  16  126.74   10.64
   3   2 -16  141.79   10.29
  -3  -2  16  152.17   10.44
  -3   2  15  103.25    9.39
  -3  -2  15  101.09    8.81
  -3   2  15  106.65    6.85
   3  -2 -15   95.29    7.95
  -3   2  15  109.32    7.90
   3   2 -15   86.19    8.06
  -3  -2  15  100.67    8.29
  -3   2  14   36.90    6.38
   3   2 -14   49.96    5.04
   3  -2 -14   32.57    4.79
  -3  -2  14   31.16    5.77
  -3   2  14   44.24    3.47
  -3   2  14   45.63    4.73
   3   2 -14   42.66    5.27
  -3  -2  14   34.94    5.10
  -3  -2  13  103.58    7.73
   3   2 -13   85.52    7.50
   3   2 -13   89.54    7.29
  -3  -2  13  104.28    7.95
  -3   2  13   96.73    6.28
   3  -2 -13  100.01    7.33
  -3   2  13   93.37    7.17
  -3   2  13   83.73    8.28
  -3   2  12   -0.44    1.70
   3   2 -12    1.25    3.52
  -3  -2  12    2.00    3.57
   3   2 -12    5.33    3.01
   3  -2 -12    3.67    3.16
  -3  -2  12    0.25    3.87
  -3   2  12   -3.57    2.95
  -3   2  12   -0.33    4.27
   3  -2 -11   40.53    4.25
  -3   2  11   45.70    3.03
  -3  -2  11   39.30    4.65
   3   2 -11   45.47    4.01
  -3   2  11   39.75    5.13
   3  -2 -11   30.05    2.91
  -3  -2  11   39.95    4.43
   3   2 -11   28.70    4.30
   3   2 -10    9.90    3.23
   3  -2 -10    5.74    1.43
  -3  -2  10    9.02    3.05
   3   2 -10   10.36    2.71
  -3  -2  10    5.42    3.34
   3  -2 -10    6.92    2.99
  -3   2  10    8.94    1.56
  -3   2  10    7.81    3.93
   3   2  -9   57.96    4.94
   3  -2  -9   46.28    3.81
   3   2  -9   56.82    4.73
  -3   2   9   65.24    4.01
  -3  -2   9   66.43    5.12
  -3  -2   9   77.23    5.05
  -3   2   9   66.42    5.76
   3  -2  -9   67.51    4.87
  -3  -2   8   16.39    3.12
  -3   2   8   10.77    1.67
   3   2  -8   14.95    2.46
  -3   2   8   12.24    3.43
   3  -2  -8   14.12    2.76
   3   2  -8    8.51    2.62
  -3  -2   8   13.02    2.68
   3  -2  -8   13.11    1.32
  -3  -2   7  244.65   15.25
   3  -2  -7  203.35   14.60
   3   2  -7  271.07   15.25
   3   2  -7  244.88   15.09
  -3  -2   7  264.24   15.35
  -3   2   7  313.60   15.74
   3  -2  -7  366.85   15.49
   3  -2  -6   27.05    2.91
  -3   2   6   23.43    3.11
   3  -2  -6   22.66    1.64
   3   2  -6   16.82    2.69
  -3  -2   6   15.16    2.66
   3  -2  -5  183.78   10.74
   3   2  -5  158.06   10.68
  -3   2   5  214.74   11.45
   3  -2  -5  187.83   11.36
   3  -2  -5  182.43   10.71
   3  -2  -4 2620.19  152.77
   3   2  -4 2638.19  152.77
   3  -2  -4 2291.00  153.10
  -3   2   4 2431.35  153.09
   3  -2  -3  545.60   33.66
  -3  -2   3  469.34   33.80
   3   2  -3  543.44   33.68
   3  -2  -3  703.02   34.12
  -3   2   3  681.20   34.10
   3  -2  -2  784.89   44.58
   3  -2  -2  689.37   44.76
   3   2  -2  763.78   44.60
  -3  -2   2  769.18   44.69
   3   2  -2  680.40   44.68
   3  -2  -1   46.44    3.14
  -3   2   1   38.35    3.19
   3   2  -1   49.18    3.15
   3   2  -1   36.11    3.14
  -3  -2   1   45.77    3.16
  -3  -2   0    2.72    1.13
   3   2   0    0.92    1.12
  -3   2   0    3.06    1.27
   3  -2   0    2.05    1.31
   3   2   0    3.43    1.30
  -3  -2   0    0.15    1.04
  -3  -2  -1  149.65    9.56
  -3   2  -1  148.98    9.61
   3  -2   1  138.03    9.60
   3  -2   1  168.77    9.77
   3   2   1  144.70    9.70
  -3  -2  -1  158.03    9.52
   3   2   1  170.53    9.51
   3  -2   2  609.78   38.23
  -3   2  -2  616.09   38.22
  -3  -2  -2  653.94   38.18
  -3  -2  -2  649.61   38.13
  -3  -2  -2  621.52   38.18
   3   2   2  652.31   38.12
   3  -2   3  429.97   29.73
  -3   2  -3  494.10   29.76
   3   2   3  442.09   29.68
  -3  -2  -3  557.96   29.74
   3   2   3  456.66   29.61
   3   2   4  124.47    7.22
   3  -2   4  115.88    7.70
   3   2   4  109.60    7.28
   3  -2   4  113.75    7.40
  -3   2  -4  116.39    7.46
   3   2   4  117.42    7.74
  -3  -2  -4  123.00    7.37
   3  -2   5  803.76   50.77
   3  -2   5  813.32   50.68
   3   2   5  801.59   50.33
   3  -2   5  907.53   50.48
  -3   2  -5  841.09   50.60
   3   2   5  905.76   50.31
   3   2   5  845.52   50.74
   3   2   5  795.05   50.33
  -3  -2  -5  836.53   50.34
   3   2   6 1784.50  108.45
   3  -2   6 1776.27  108.96
   3  -2   6 1844.28  108.88
   3   2   6 1888.88  108.50
   3  -2   6 1796.13  108.63
   3   2   6 1759.60  108.53
  -3   2  -6 1812.76  108.79
   3   2   6 2039.27  108.97
   3   2   6 1722.03  108.52
  -3  -2  -6 1871.58  108.50
   3  -2   7   65.36    5.05
   3   2   7   55.00    4.01
   3   2   7   60.78    4.06
   3  -2   7   68.59    4.96
   3  -2   7   68.30    4.38
   3   2   7   58.57    4.22
  -3   2  -7   61.99    4.59
   3   2   7   67.92    4.25
   3   2   7   57.54    4.89
  -3  -2  -7   61.17    4.16
   3   2   8  315.59   18.57
   3  -2   8  300.78   19.11
   3  -2   8  300.31   18.78
  -3  -2  -8  326.26   18.64
  -3   2  -8  301.54   18.86
   3   2   8  309.88   19.15
   3   2   8  298.68   18.69
   3  -2   8  311.46   19.22
   3   2   8  296.46   18.56
   3  -2   9  166.04   10.52
   3   2   9  150.63    9.71
   3   2   9  170.27    9.77
   3  -2   9  172.60   10.10
  -3  -2  -9  168.22    9.93
   3   2   9  179.01   10.62
  -3   2  -9  166.75   10.11
   3   2   9  159.62   10.04
   3  -2   9  164.86   10.67
   3   2   9  127.41    9.77
   3   2  10   40.20    3.01
   3  -2  10   40.04    4.58
   3  -2  10   35.73    3.39
   3   2  10   42.76    2.88
   3   2  10   40.38    2.83
   3  -2  10   38.05    4.06
   3  -2  10   37.32    4.35
  -3  -2 -10   34.36    3.33
  -3   2 -10   35.52    3.37
   3   2  10   41.83    4.27
   3   2  10   35.73    3.55
   3   2  11   36.05    3.12
   3  -2  11   36.94    4.66
   3   2  11   41.78    2.95
   3  -2  11   37.76    3.72
   3  -2  11   41.13    4.85
   3   2  11   48.15    4.83
  -3   2 -11   40.74    3.61
   3   2  11   37.96    3.85
   3  -2  12  602.82   37.07
   3   2  12  606.81   36.11
   3  -2  12  622.11   36.49
   3  -2  12  609.58   37.02
   3   2  12  635.22   36.96
  -3   2 -12  593.51   36.42
   3   2  12  595.15   36.54
   3   2  12  579.09   36.28
   3  -2  13  130.18    9.16
   3   2  13  111.71    7.20
   3  -2  13  129.81    8.01
   3  -2  13  124.83    9.05
   3   2  13  140.55    9.04
   3   2  13  114.04    8.18
   3   2  13  123.01    7.70
   3   2  14  200.99   13.06
   3  -2  14  217.05   13.30
   3  -2  14  222.71   14.18
   3   2  14  212.78   14.15
   3   2  14  204.42   13.53
   3  -2  14  222.10   14.32
   3   2  15   68.32    6.06
   3  -2  15   76.57    5.46
   3  -2  15   73.01    7.12
   3   2  15   80.78    7.05
   3  -2  15   66.80    7.16
   3   2  15   68.48    5.24
   3   2  16   86.54    6.79
   3  -2  16   84.02    6.05
   3   2  16   79.80    7.34
   3  -2  16   92.14    7.98
   3  -2  16   81.75    7.89
   3   2  16   84.21    5.97
   3  -2  17    7.02    5.37
   3  -2  17    1.10    5.31
   3   2  17    2.47    4.61
   3  -2  18   19.31    5.69
   3   2  18    0.65    5.13
   3  -2  18   10.05    5.63
   3  -2  19   -6.45    6.11
  -3  -3  21    0.44    6.58
  -3  -3  20   10.50    6.19
  -3  -3  20   13.11    7.57
  -3   3  19    2.12    4.61
  -3  -3  19    1.21    6.19
  -3  -3  19   -4.34    7.21
  -3   3  18    7.85    5.75
   3  -3 -18   10.74    4.97
  -3  -3  18    7.89    6.80
  -3   3  18    2.94    4.62
  -3  -3  18   12.40    5.80
  -3   3  17    4.75    5.70
   3   3 -17   12.19    5.14
   3  -3 -17    8.58    4.91
  -3  -3  17   13.83    6.47
  -3   3  17    9.75    4.68
  -3  -3  17    8.55    5.42
  -3  -3  16   46.52    6.87
   3  -3 -16   52.04    5.61
  -3   3  16   27.05    6.32
  -3   3  16   46.57    5.53
  -3  -3  16   45.50    6.11
   3   3 -16   48.39    6.36
   3   3 -15  106.21    8.35
   3  -3 -15   92.84    7.93
  -3  -3  15  110.40    9.11
  -3   3  15  113.34    8.21
  -3  -3  15   98.73    8.81
   3   3 -15  104.28    8.69
  -3   3  15   94.79    8.86
   3   3 -14   47.01    5.54
   3  -3 -14   44.60    5.13
  -3  -3  14   45.38    6.27
  -3   3  14   45.72    6.24
  -3   3  14   51.26    5.49
   3   3 -14   51.87    5.94
  -3  -3  14   43.56    5.73
  -3  -3  13  239.76   16.11
   3   3 -13  254.16   15.88
  -3  -3  13  262.26   16.37
   3   3 -13  250.63   16.12
  -3   3  13  232.15   16.22
  -3   3  13  219.45   15.71
   3  -3 -13  249.37   15.72
   3   3 -12   13.04    4.13
  -3  -3  12    4.93    4.11
   3   3 -12   15.39    3.77
  -3   3  12    4.32    4.62
  -3  -3  12   10.70    4.59
   3  -3 -12   15.39    3.84
  -3  -3  11   13.44    3.84
   3   3 -11   17.89    4.04
   3   3 -11   11.54    3.71
  -3   3  11    4.89    3.96
  -3  -3  11    5.67    4.04
   3  -3 -11   12.12    3.57
   3   3 -10   23.41    3.71
  -3  -3  10   20.38    3.60
   3   3 -10   22.59    3.67
   3  -3 -10   15.89    3.69
  -3   3  10   14.54    3.93
  -3  -3  10   15.24    4.03
  -3  -3   9   17.91    3.70
   3   3  -9   14.20    3.56
  -3  -3   9   22.58    3.95
   3   3  -9   27.85    3.63
   3  -3  -9   27.02    3.90
  -3   3   9   27.97    4.18
  -3  -3   8 1107.90   67.40
   3   3  -8 1136.78   67.30
   3   3  -8 1123.92   66.69
   3   3  -8 1178.51   67.45
  -3  -3   8 1094.65   67.36
  -3   3   8 1089.71   67.41
   3   3  -8 1110.02   66.69
   3  -3  -8 1096.00   67.33
   3   3  -7  230.22   14.13
   3   3  -7  214.70   14.87
   3   3  -7  246.26   14.85
  -3   3   7  269.90   15.07
   3  -3  -7  224.76   15.03
   3  -3  -6    6.63    1.16
   3  -3  -6    5.55    1.08
   3   3  -6    3.12    2.42
  -3   3   6    0.98    2.81
   3  -3  -6    9.98    3.11
  -3   3   5  610.22   35.06
   3  -3  -5  615.22   35.18
   3  -3  -5  555.59   34.46
   3  -3  -4  281.10   16.10
  -3   3   4  238.15   16.48
   3  -3  -4  243.60   16.52
  -3  -3   4  263.34   16.40
   3   3  -4  258.77   16.41
   3  -3  -4  270.51   16.03
   3  -3  -3  737.45   46.68
  -3   3   3  779.51   47.02
   3  -3  -3  860.37   47.08
  -3  -3   3  755.00   46.86
   3  -3  -3  792.27   46.65
   3   3  -3  772.81   46.89
   3  -3  -2  109.57    6.97
   3  -3  -2   96.21    7.30
  -3   3   2  122.00    7.45
  -3  -3   2  112.91    7.07
   3  -3  -2  105.64    6.92
   3   3  -2  102.81    7.09
   3  -3  -1   71.77    5.23
   3   3  -1   68.57    5.21
   3  -3  -1   81.98    5.23
   3  -3  -1   82.83    5.64
  -3  -3   1   77.13    5.18
   3   3   0 1238.89   74.59
   3  -3   0 1221.99   74.67
  -3   3   0 1233.85   74.68
   3  -3   0 1270.70   74.69
  -3  -3   0 1259.11   74.58
   3  -3   1  336.38   18.91
   3   3   1  298.07   18.65
  -3   3  -1  341.05   18.80
  -3  -3  -1  300.65   18.69
   3  -3   1  325.51   18.90
  -3  -3  -1  268.90   18.58
   3  -3   2  240.38   16.94
  -3  -3  -2  270.09   16.76
   3  -3   2  284.14   17.02
  -3   3  -2  296.32   16.87
  -3  -3  -2  261.43   16.88
  -3  -3  -2  276.30   16.67
   3   3   2  284.41   16.67
  -3  -3  -3   20.61    2.20
  -3   3  -3   24.04    2.38
   3   3   3   19.67    1.95
   3  -3   3   21.43    3.09
  -3  -3  -3   31.44    2.69
  -3  -3  -3   24.18    2.02
  -3   3  -4   17.03    1.98
   3   3   4   16.97    1.52
  -3  -3  -4   16.71    1.71
  -3  -3  -4   18.04    1.90
  -3  -3  -4   13.17    2.36
   3  -3   5  102.23    6.97
   3   3   5   97.30    6.99
  -3  -3  -5  118.28    6.61
   3   3   5   84.57    5.95
  -3   3  -5  104.05    6.38
   3  -3   5  110.31    6.45
  -3   3  -6   54.73    4.19
   3  -3   6   54.53    4.03
   3  -3   6   59.61    4.60
   3   3   6   55.52    4.78
  -3  -3  -6   54.10    4.15
   3  -3   7   14.97    3.26
   3  -3   7    7.29    2.06
   3  -3   7    9.69    2.86
  -3   3  -7    8.17    2.40
   3   3   7    7.92    3.08
   3   3   7    9.33    2.09
  -3  -3  -7   11.07    2.13
   3  -3   8  250.71   16.53
   3  -3   8  258.18   16.41
   3  -3   8  250.05   15.92
   3   3   8  278.33   16.53
  -3   3  -8  257.75   16.18
   3   3   8  248.92   15.88
  -3  -3  -8  271.96   15.86
   3  -3   9   19.59    2.79
  -3  -3  -9   27.07    2.84
  -3   3  -9   31.34    3.22
   3   3   9   33.64    4.13
   3   3   9   27.35    2.95
   3  -3   9   33.84    4.29
   3  -3  10   33.11    3.44
  -3  -3 -10   46.52    3.56
  -3   3 -10   41.45    3.80
   3   3  10   41.56    3.60
   3   3  10   47.72    4.90
   3  -3  10   42.31    4.76
   3  -3  11  167.97   11.39
  -3  -3 -11  179.41   11.41
   3  -3  11  212.87   12.66
   3   3  11  234.45   12.58
  -3   3 -11  175.54   11.47
   3   3  11  167.96   11.45
   3  -3  11  193.13   12.60
   3  -3  12    1.12    2.23
   3  -3  12    4.37    4.43
  -3  -3 -12    1.41    2.53
   3   3  12    1.62    2.66
  -3   3 -12   -1.93    2.34
   3   3  12   -2.54    4.39
   3  -3  12    3.48    4.37
   3  -3  13  169.06   10.98
   3  -3  13  193.48   12.64
   3   3  13  189.26   12.29
  -3   3 -13  169.51   11.05
   3   3  13  164.75   11.14
   3  -3  13  195.37   12.42
   3  -3  14   92.60    6.33
   3   3  14  100.75    8.08
   3  -3  14   90.54    8.40
   3   3  14   89.28    6.64
   3  -3  14  100.92    8.46
   3   3  15   -0.97    4.90
   3  -3  15    4.35    5.46
   3   3  15    6.47    3.26
   3  -3  15   10.01    5.31
   3   3  16   45.13    5.93
   3  -3  16   37.65    6.32
   3  -3  16   21.08    6.35
   3   3  17   -4.25    5.45
   3  -3  17    7.53    5.88
   3  -3  17    5.35    5.59
   3   3  18   29.29    5.98
   3  -3  18   40.31    6.80
   3  -3  18   20.38    6.64
   3  -3  19   -4.09    7.41
  -3   4  19    1.37    5.24
  -3  -4  19   11.68    6.85
  -3  -4  19   -9.61    8.36
  -3   4  18    8.39    5.17
  -3  -4  18    5.18    6.42
  -3  -4  18   17.33    7.60
   3  -4 -17    5.31    4.91
  -3  -4  17    7.78    7.09
  -3  -4  17    4.99    5.84
   3   4 -17   21.43    6.07
  -3   4  17   14.03    5.65
  -3   4  17    7.24    5.06
   3  -4 -16   31.59    5.06
  -3  -4  16   15.16    6.55
  -3   4  16   16.79    5.51
  -3   4  16   22.75    5.22
   3   4 -16   22.22    5.86
  -3  -4  16   14.74    5.96
   3  -4 -15    4.89    4.50
  -3  -4  15    8.58    6.29
   3   4 -15   10.97    5.41
  -3  -4  15   10.31    5.33
  -3   4  15    1.55    4.65
  -3   4  15   -3.53    4.95
   3   4 -15   11.20    4.75
  -3  -4  14   14.51    6.03
   3  -4 -14   -0.92    4.37
  -3  -4  14    5.10    4.86
   3   4 -14    4.68    4.93
  -3   4  14    4.18    4.61
  -3   4  14    8.90    4.79
   3   4 -14    1.81    4.54
  -3  -4  13   88.32    7.79
   3  -4 -13   64.30    6.36
   3   4 -13   67.11    7.07
  -3  -4  13   55.97    6.87
  -3   4  13   70.61    6.86
  -3   4  13   70.05    6.44
   3   4 -13   76.25    6.71
  -3  -4  12  110.49    9.33
   3   4 -12  116.69    8.68
  -3  -4  12  105.22    8.76
   3   4 -12  106.56    8.88
  -3   4  12  112.52    8.75
   3  -4 -12  123.91    8.53
  -3  -4  11 1049.34   62.52
   3   4 -11 1016.16   62.54
  -3  -4  11 1075.85   62.65
   3   4 -11 1024.26   62.33
  -3   4  11 1020.04   62.36
   3  -4 -11  999.64   62.28
  -3  -4  10   -2.98    3.99
   3   4 -10    3.93    3.87
   3   4 -10    3.34    3.63
  -3  -4  10   -0.58    4.57
   3   4 -10    1.94    1.29
   3   4 -10   10.95    1.08
  -3   4  10    6.31    3.91
   3  -4 -10    6.95    4.23
   3   4  -9  102.97    7.71
   3   4  -9  114.46    8.13
  -3   4   9  120.39    8.04
   3   4  -9   98.99    6.56
   3  -4  -9  108.15    8.14
   3   4  -8   38.51    2.85
   3   4  -8   34.56    4.26
  -3   4   8   33.98    4.53
   3  -4  -8   37.23    4.94
   3  -4  -7  322.25   21.22
   3   4  -7  370.56   22.10
   3   4  -7  355.90   21.48
   3  -4  -7  384.50   21.27
  -3   4   7  370.25   22.20
   3  -4  -7  394.79   22.51
   3  -4  -6   39.14    2.69
  -3  -4   6   44.69    4.05
   3   4  -6   20.14    3.89
  -3   4   6   30.87    4.23
   3  -4  -6   26.87    4.43
  -3   4   5  266.81   15.64
   3  -4  -5  253.69   15.73
   3   4  -5  241.59   15.49
   3  -4  -5  230.14   14.84
  -3  -4   5  249.17   15.46
  -3   4   4   35.08    4.06
   3  -4  -4   31.81    2.72
  -3  -4   4   28.62    3.43
   3   4  -4   23.48    3.46
   3  -4  -4   33.25    4.27
   3  -4  -3 1635.09   95.40
  -3  -4   3 1512.56   95.16
   3   4  -3 1587.08   95.22
   3  -4  -3 1611.81   94.97
   3  -4  -2   49.42    4.49
   3  -4  -2   49.45    3.73
  -3  -4   2   43.56    3.94
   3   4  -2   37.44    3.86
   3  -4  -1 1232.97   74.33
   3  -4  -1 1278.71   74.35
   3   4  -1 1208.95   74.32
   3  -4  -1 1262.15   74.57
  -3  -4   1 1214.36   74.29
   3  -4   0  163.25   10.12
   3   4   0  153.86    9.96
   3  -4   0  153.13   10.08
  -3   4   0  145.89   10.07
   3  -4   0  158.14   10.51
  -3  -4   0  159.85    9.94
   3  -4   1  779.26   46.37
   3   4   1  743.97   46.12
  -3   4  -1  765.66   46.28
   3  -4   1  800.25   46.37
  -3  -4  -1  757.24   46.10
   3  -4   2   40.44    3.72
  -3  -4  -2   34.52    3.15
   3  -4   2   36.00    3.67
   3   4   2   35.80    2.98
  -3   4  -2   32.91    3.45
  -3  -4  -2   37.23    3.86
  -3  -4  -2   32.17    2.95
  -3  -4  -3  742.50   45.25
   3  -4   3  789.62   45.57
  -3   4  -3  745.61   45.35
   3   4   3  730.54   45.12
   3  -4   3  765.34   45.62
  -3  -4  -3  790.76   45.48
  -3  -4  -3  739.60   45.11
  -3   4  -4  975.54   59.25
  -3  -4  -4 1013.47   59.15
  -3  -4  -4  988.62   59.00
  -3  -4  -4  898.96   59.35
   3  -4   4  952.37   59.57
   3   4   4 1018.56   59.01
  -3   4  -5  314.20   20.14
  -3  -4  -5  336.21   20.02
  -3  -4  -5  325.52   19.86
  -3  -4  -5  319.88   20.32
   3  -4   5  315.10   20.63
   3   4   5  337.20   19.80
  -3   4  -6  173.28   11.00
  -3  -4  -6  161.31   11.25
   3   4   6  192.76   11.73
  -3  -4  -7  195.56   12.75
   3   4   7  211.86   13.28
  -3   4  -7  197.06   12.61
  -3   4  -8    8.59    2.82
  -3  -4  -8    4.33    2.74
   3   4   8    6.40    3.67
   3  -4   8   10.15    3.90
   3   4   9  211.62   13.68
   3   4   9  253.31   15.06
  -3   4  -9  243.23   14.52
  -3  -4  -9  250.26   14.22
   3  -4   9  246.62   15.15
  -3   4 -10   55.89    4.69
  -3  -4 -10   50.80    4.22
   3   4  10   37.86    5.50
   3  -4  10   42.53    5.64
  -3  -4 -11  135.69    8.76
   3   4  11  131.52    8.93
   3  -4  11  135.89   10.11
   3   4  11  142.83   10.05
  -3   4 -11  125.05    8.92
  -3  -4 -12  122.19    7.72
   3  -4  12  135.44    9.71
   3   4  12  112.43    8.94
   3   4  12  110.46    7.88
   3  -4  12  122.51    9.23
  -3   4 -12  102.68    7.73
   3  -4  13   77.68    7.85
  -3  -4 -13   68.56    5.48
   3   4  13   81.92    7.44
   3   4  13   72.73    5.71
   3  -4  13   69.46    7.35
  -3   4 -13   68.45    5.21
  -3  -4 -14   84.62    5.94
   3  -4  14   88.80    8.66
   3   4  14   81.27    6.14
   3   4  14   84.26    7.62
   3  -4  14   73.02    7.68
  -3   4 -14   74.93    5.53
   3  -4  15   18.20    6.85
   3   4  15   24.48    5.99
   3  -4  15   30.06    6.28
   3  -4  16   12.19    6.58
   3  -4  16    2.60    6.10
   3   4  16   10.89    5.79
   3  -4  17    3.71    7.02
   3  -4  17   12.28    6.41
   3   4  17   12.08    6.27
   3  -4  18   34.02    7.60
   3   4  18   25.22    7.33
  -3   5  19   -0.38    6.13
  -3   5  18   16.73    6.17
  -3  -5  17    1.93    8.20
  -3  -5  17    1.38    6.63
  -3   5  17   10.58    5.59
   3  -5 -16  122.64    9.58
  -3  -5  16  127.56   11.39
  -3   5  16  113.18    9.72
  -3   5  16  119.96    9.81
   3   5 -16  127.29   10.74
  -3  -5  16  134.82   10.72
   3  -5 -15    2.03    4.91
  -3  -5  15   21.82    7.35
  -3  -5  15    5.53    5.87
   3   5 -15    7.66    5.99
  -3   5  15    8.02    5.29
  -3   5  15    1.16    5.06
   3   5 -15    3.19    5.41
  -3  -5  14    2.53    6.45
   3  -5 -14    7.98    4.84
   3   5 -14    0.82    5.57
  -3  -5  14   -5.30    5.27
  -3   5  14    3.44    4.79
  -3   5  14   -2.36    4.73
   3   5 -14   -2.42    5.50
   3   5 -13   57.72    6.34
   3  -5 -13   57.35    6.29
  -3   5  13   41.62    6.17
  -3  -5  13   65.61    6.81
   3   5 -13   57.21    6.69
  -3  -5  13   48.36    7.50
  -3  -5  12   13.46    5.05
   3   5 -12   11.22    4.83
  -3  -5  12    5.20    5.65
   3   5 -12   22.97    4.92
  -3   5  12   17.32    4.93
   3  -5 -12    9.40    4.89
  -3  -5  11    6.79    4.89
   3   5 -11   28.79    5.15
   3   5 -11   38.44    5.10
  -3  -5  11   19.64    5.57
   3   5 -11   18.68    2.20
   3   5 -11   15.83    1.97
  -3   5  11   25.66    5.10
   3  -5 -11   23.49    5.11
   3   5 -10  256.37   16.74
  -3   5  10  246.22   16.62
   3   5 -10  258.21   15.59
   3  -5 -10  246.19   16.87
   3   5 -10  254.89   15.56
   3   5  -9   43.42    5.04
   3  -5  -9   37.27    2.82
  -3   5   9   35.54    5.12
   3  -5  -9   44.15    5.62
   3   5  -9   33.41    3.16
  -3  -5   8  167.06   12.36
   3   5  -8  192.99   11.36
   3   5  -8  191.89   12.31
  -3   5   8  174.74   12.26
   3  -5  -8  151.44   12.42
   3   5  -7  216.36   14.48
   3   5  -7  241.66   15.41
   3   5  -7  221.56   15.19
   3  -5  -7  235.46   15.66
  -3   5   7  246.95   15.30
  -3  -5   7  252.98   15.44
   3  -5  -7  232.26   14.13
  -3   5   6   -4.27    4.00
   3  -5  -6    4.17    1.78
  -3  -5   6    1.36    3.51
   3   5  -6    0.28    3.45
   3  -5  -6    5.20    4.46
   3  -5  -5  177.24   12.32
  -3  -5   5  197.21   12.09
   3  -5  -5  168.63   11.21
   3   5  -5  184.01   12.08
  -3  -5   4   54.87    5.06
   3   5  -4   56.47    5.01
   3  -5  -4   51.98    4.17
   3   5  -4   50.53    4.98
   3  -5  -4   46.06    5.63
   3   5  -3  103.03    7.60
   3  -5  -3  106.04    8.18
  -3  -5   3  105.52    7.61
   3  -5  -3  100.86    7.21
   3   5  -3  113.84    7.82
   3  -5  -2   21.20    4.33
   3   5  -2   19.53    3.21
  -3  -5   2   13.62    3.24
   3   5  -2   15.61    3.30
   3  -5  -2   13.15    3.01
   3  -5  -1   42.18    5.09
   3   5  -1   50.00    4.42
  -3  -5   1   42.56    4.19
   3   5  -1   49.23    4.35
   3  -5  -1   39.17    4.28
   3   5   0    7.19    2.89
   3  -5   0    7.86    3.07
   3   5   0    9.16    2.68
   3  -5   0   11.52    4.01
  -3  -5   0    7.46    2.43
   3  -5   1  193.64   12.34
   3   5   1  187.07   11.97
  -3  -5  -1  172.28   11.88
   3  -5   1  197.91   12.76
  -3  -5  -1  193.07   12.48
  -3   5  -1  192.17   12.21
  -3   5  -2    0.77    2.87
  -3  -5  -2    2.80    2.60
   3   5   2    1.73    2.34
   3  -5   2    1.43    3.20
  -3  -5  -2    3.81    3.52
  -3  -5  -2    2.74    2.27
  -3   5  -3   44.76    4.09
  -3  -5  -3   35.05    3.69
   3  -5   3   40.42    4.66
   3   5   3   44.14    3.45
  -3  -5  -3   34.99    4.45
  -3  -5  -3   34.30    3.42
  -3   5  -4    3.37    2.69
   3   5   4    3.43    2.52
  -3  -5  -4    2.18    2.40
   3   5   4    4.26    1.89
   3  -5   4    5.11    3.32
  -3  -5  -4    8.30    3.45
  -3  -5  -4    4.17    2.05
  -3  -5  -5   40.03    3.62
   3   5   5   33.07    3.57
  -3   5  -5   34.55    3.72
   3   5   5   36.63    2.87
   3  -5   5   40.94    4.68
  -3  -5  -5   38.51    4.41
  -3  -5  -5   32.12    2.90
  -3   5  -6  307.08   19.67
  -3  -5  -6  335.32   19.55
   3   5   6  313.87   19.50
  -3  -5  -6  319.45   19.25
  -3  -5  -6  298.09   20.05
   3  -5   6  330.78   20.37
  -3   5  -7    8.92    2.82
   3   5   7    3.44    4.17
  -3  -5  -7    3.20    3.96
   3   5   7    4.17    2.17
  -3   5  -8  225.47   14.44
   3   5   8  231.24   14.09
   3   5   8  245.10   15.34
  -3  -5  -8  217.67   14.72
  -3   5  -9   43.21    4.15
   3   5   9   30.81    2.87
   3   5   9   39.60    5.31
  -3  -5  -9   42.49    4.39
  -3  -5 -10   81.66    5.82
   3   5  10   70.99    6.94
   3  -5  10   65.51    7.04
  -3   5 -10   66.64    5.81
  -3  -5 -11   54.18    5.01
   3   5  11   62.38    6.69
   3  -5  11   55.90    6.55
  -3   5 -11   58.89    5.36
  -3  -5 -12    1.92    3.29
   3   5  12    4.34    5.42
   3  -5  12    3.58    5.31
  -3   5 -12    1.51    3.13
   3  -5  13    3.79    6.48
  -3  -5 -13    3.41    3.25
   3   5  13    1.85    5.22
   3  -5  13    8.30    5.54
  -3   5 -13    3.35    2.91
   3  -5  14   12.69    7.23
   3  -5  14    8.25    6.09
   3   5  14    3.79    5.45
   3  -5  15    2.28    7.38
   3  -5  15    5.90    6.16
   3   5  15   11.77    5.97
   3  -5  16  109.73   10.88
   3   5  16  101.23    9.21
   3  -5  16   89.37    9.77
   3  -5  17   12.04    8.29
   3   5  17   15.15    6.76
  -3   6  17   17.32    6.25
  -3  -6  16   20.35    8.77
  -3   6  16   19.86    6.20
   3  -6 -15   56.80    6.88
  -3  -6  15   59.64    8.55
  -3   6  15   37.20    6.89
  -3   6  15   47.64    6.76
  -3  -6  15   48.37    7.51
   3  -6 -14   16.88    5.67
  -3  -6  14   25.77    8.00
   3   6 -14   26.62    6.14
  -3   6  14    9.04    5.42
  -3   6  14   14.22    5.91
  -3  -6  14   19.46    6.32
   3   6 -14   20.13    6.53
   3  -6 -13   54.17    7.13
   3   6 -13   67.58    7.39
  -3  -6  13   59.10    8.33
  -3   6  13   57.69    6.98
   3   6 -13   52.27    7.23
  -3  -6  13   63.93    7.45
   3  -6 -12   69.54    7.11
   3   6 -12   60.25    4.67
   3   6 -12   66.83    7.26
  -3  -6  12   67.64    8.39
   3   6 -12   64.91    4.38
  -3   6  12   65.49    7.01
   3   6 -12   56.30    7.37
   3   6 -11   69.88    6.99
   3   6 -11   62.33    4.71
  -3   6  11   50.49    6.77
   3   6 -11   62.77    4.74
   3  -6 -11   64.52    7.21
   3  -6 -10    6.19    1.73
   3   6 -10    5.59    4.94
  -3  -6  10   -0.38    5.25
   3   6 -10    3.61    2.53
  -3   6  10   -0.93    4.84
   3   6 -10    5.46    2.75
   3  -6 -10    4.33    5.62
   3   6  -9   62.90    5.45
   3   6  -9   68.24    7.18
  -3  -6   9   82.13    7.53
   3  -6  -9   74.60    5.14
   3   6  -9   70.77    7.14
   3  -6  -9   95.87    8.08
   3   6  -8   41.77    3.98
   3   6  -8   45.12    5.71
  -3  -6   8   46.14    5.69
   3  -6  -8   35.14    3.09
   3  -6  -8   41.62    6.52
   3  -6  -8   45.76    2.99
   3   6  -7  189.44   12.54
   3  -6  -7  174.47   11.11
  -3  -6   7  168.35   12.46
   3  -6  -7  173.87   13.02
   3   6  -7  185.98   11.59
  -3  -6   6    5.34    4.27
   3  -6  -6    3.55    2.39
   3   6  -6    1.93    4.29
   3  -6  -6   -3.20    5.24
   3  -6  -5   34.61    3.63
   3   6  -5   30.15    4.82
  -3  -6   5   29.01    4.85
   3   6  -5   32.62    4.82
   3  -6  -5   37.21    5.91
   3  -6  -4   16.16    3.14
   3   6  -4   18.34    4.20
  -3  -6   4   18.07    4.50
   3   6  -4   15.72    4.25
   3  -6  -4   19.57    5.23
   3   6  -3  405.43   24.54
   3  -6  -3  378.58   24.84
  -3  -6   3  394.06   24.45
   3  -6  -3  384.33   24.11
   3   6  -3  388.10   24.45
   3   6  -2  117.28    8.70
   3  -6  -2  121.96    9.51
  -3  -6   2  108.85    8.71
   3   6  -2  120.79    8.75
   3  -6  -2  136.93    8.63
  -3  -6   1   49.29    4.88
   3  -6  -1   48.04    4.89
   3   6  -1   36.01    4.78
   3  -6  -1   46.39    5.97
   3   6  -1   50.06    4.99
   3   6   0    7.11    3.80
   3   6   0   14.30    3.37
   3  -6   0   19.67    3.91
  -3   6   0   12.76    3.90
   3  -6   0   13.16    5.01
  -3  -6   0   16.66    4.67
  -3  -6   0   11.72    3.37
   3   6   1  200.19   13.53
   3  -6   1  231.88   13.78
   3   6   1  194.68   13.27
  -3   6  -1  198.19   13.61
  -3  -6  -1  206.22   14.13
   3  -6   1  225.52   14.35
  -3  -6  -1  205.40   13.26
   3   6   2   86.19    6.85
  -3  -6  -2   79.12    6.74
   3  -6   2   84.43    7.23
   3   6   2  100.16    6.58
  -3   6  -2   90.98    7.03
  -3  -6  -2   84.20    7.74
   3  -6   2   84.29    8.09
  -3  -6  -2   88.54    6.54
   3   6   3  185.21   11.90
  -3  -6  -3  194.80   11.93
   3   6   3  187.97   11.65
   3  -6   3  185.65   12.48
  -3   6  -3  180.97   12.00
  -3  -6  -3  176.32   12.63
  -3  -6  -3  159.33   11.62
   3   6   4  314.85   19.36
  -3  -6  -4  311.89   19.34
   3   6   4  302.61   19.06
   3  -6   4  305.96   19.94
  -3   6  -4  323.34   19.51
  -3  -6  -4  291.83   19.92
  -3  -6  -4  314.51   19.08
   3   6   5  224.36   14.90
  -3  -6  -5  251.95   14.97
  -3   6  -5  227.96   15.10
   3  -6   5  239.68   15.73
  -3  -6  -5  211.36   15.59
   3   6   5  222.86   15.77
  -3  -6  -5  244.20   14.53
  -3   6  -6  248.36   15.69
   3   6   6  247.23   15.48
  -3  -6  -6  262.31   15.51
  -3  -6  -6  240.70   15.07
  -3  -6  -6  217.16   16.12
   3  -6   6  261.76   16.40
   3   6   7  113.90    8.53
  -3  -6  -7  134.39    8.57
  -3  -6  -7  120.27    9.73
   3  -6   7  137.69    9.89
  -3   6  -7  131.80    8.90
   3  -6   8   36.74    5.81
  -3   6  -8   29.81    4.02
   3   6   8   28.46    5.64
  -3  -6  -8   38.69    5.46
   3   6   8   33.85    3.49
  -3   6  -9  110.95    7.66
   3   6   9   99.52    9.00
  -3  -6  -9  101.31    8.37
   3   6  10   25.03    5.68
  -3  -6 -10   18.50    4.45
  -3   6 -10   23.74    4.09
  -3  -6 -11   33.48    4.90
   3   6  11   44.18    6.43
   3  -6  11   38.96    6.12
  -3   6 -11   38.55    4.97
   3  -6  12   12.79    5.79
   3   6  12   15.84    6.12
   3  -6  13   57.40    7.39
   3   6  13   60.58    7.36
   3  -6  14  100.89   10.65
   3  -6  14   71.72    8.75
   3   6  14   86.98    8.89
   3   6  15    5.11    6.69
   3  -6  15   22.36    8.64
  -3   7  14    7.86    6.16
   3   7 -14   -2.19    6.31
   3   7 -13    4.30    6.33
  -3   7  13    8.75    6.29
   3  -7 -13   -3.21    6.61
  -3  -7  13    7.80    7.41
  -3  -7  12  100.43    9.94
   3  -7 -12   77.91    9.17
   3   7 -12   90.75    8.92
   3   7 -11    6.77    5.71
  -3  -7  11   11.18    6.07
   3  -7 -11   13.94    6.71
   3   7 -11    8.24    3.20
   3   7 -11   13.15    5.69
   3   7 -10    0.75    3.10
   3   7 -10    5.59    5.59
   3  -7 -10    1.38    2.45
  -3  -7  10    6.01    5.67
   3   7 -10    7.80    5.61
   3   7 -10    2.80    3.43
   3  -7 -10    3.00    6.52
   3   7  -9   68.25    7.32
  -3  -7   9   68.80    7.63
   3  -7  -9   67.61    5.37
   3  -7  -9   58.23    8.07
   3   7  -9   76.60    5.80
   3   7  -8    3.94    5.41
  -3  -7   8   13.00    5.50
   3  -7  -8   10.23    6.35
   3  -7  -8   18.01    2.16
   3   7  -8   10.42    3.72
   3   7  -7   28.41    4.25
   3   7  -7   21.87    5.31
  -3  -7   7   30.44    5.91
   3   7  -7   30.87    5.63
   3  -7  -7   28.10    3.20
   3  -7  -7   27.10    6.84
  -3  -7   6   -0.72    5.26
   3  -7  -6    1.21    3.03
   3   7  -6    4.66    4.70
   3   7  -6   -3.89    4.66
   3  -7  -6    3.71    5.94
   3   7  -6    4.79    3.83
   3   7  -5   88.30    8.25
  -3  -7   5  105.36    8.52
   3   7  -5  107.69    8.59
   3  -7  -5  102.31    7.29
   3  -7  -5   91.57    9.26
   3  -7  -4   37.65    4.36
   3   7  -4   38.21    5.41
  -3  -7   4   37.16    5.49
   3   7  -4   34.79    5.78
   3  -7  -4   32.13    6.49
   3  -7  -3   17.60    5.95
   3   7  -3   24.94    4.97
   3   7  -3   23.26    4.42
   3  -7  -3   19.81    4.25
  -3  -7   3   17.78    4.95
   3  -7  -2   43.34    6.55
   3   7  -2   44.97    5.77
   3   7  -2   35.91    5.38
   3  -7  -2   55.32    5.25
  -3  -7   2   49.13    5.61
   3   7  -1   13.96    4.38
   3  -7  -1    4.98    4.16
   3   7  -1    2.37    3.98
   3  -7  -1    4.97    5.76
  -3  -7   1    9.39    5.22
  -3  -7   1    8.91    4.11
  -3   7   0    5.30    4.39
   3   7   0   -0.84    4.30
   3   7   0    2.20    3.83
   3  -7   0    5.33    4.37
   3  -7   0    7.30    5.61
  -3  -7   0    2.96    5.46
  -3  -7   0    5.57    4.02
  -3   7  -1   51.77    5.64
   3   7   1   56.30    5.56
   3  -7   1   46.64    5.74
   3   7   1   44.80    5.17
   3  -7   1   56.02    7.17
  -3  -7  -1   55.76    6.79
  -3  -7  -1   53.14    5.34
  -3   7  -2   17.07    4.33
  -3  -7  -2   17.20    4.29
   3   7   2   21.83    4.23
   3   7   2   13.64    3.55
   3  -7   2   20.28    4.60
   3  -7   2   19.41    6.15
  -3  -7  -2   12.85    5.71
  -3  -7  -2   17.14    3.90
  -3   7  -3   10.41    4.28
   3   7   3   19.15    4.20
  -3  -7  -3   25.75    4.48
   3  -7   3   12.04    4.77
   3  -7   3   18.15    6.20
  -3  -7  -3   13.15    5.82
  -3  -7  -3   19.07    3.61
  -3   7  -4   21.82    4.38
   3   7   4   10.02    3.81
  -3  -7  -4   17.34    4.00
   3  -7   4   16.18    5.33
  -3  -7  -4   21.88    5.59
  -3  -7  -4   12.46    3.24
  -3  -7  -5   43.90    4.11
  -3   7  -5   44.12    5.28
  -3  -7  -5   45.53    5.15
   3   7   5   46.95    5.04
   3  -7   5   44.97    6.38
   3   7   5   65.16    6.72
  -3  -7  -5   43.80    6.36
  -3  -7  -6    5.61    2.34
   3   7   6    7.27    3.47
  -3  -7  -6    0.95    3.54
   3  -7   6   -3.08    5.61
  -3   7  -6    7.14    3.93
   3   7   6    4.18    5.46
  -3  -7  -6    8.54    5.43
   3  -7   7    0.40    5.39
  -3   7  -7    9.09    4.02
   3   7   7   19.90    3.78
  -3  -7  -7   18.24    3.70
  -3  -7  -7   11.92    5.71
  -3   7  -8   81.65    6.79
   3   7   8   82.35    6.38
   3   7   8   90.46    8.55
  -3  -7  -8  101.99    8.36
   3  -7   8   84.98    8.44
  -3   7  -9   19.39    4.08
   3  -7   9   25.26    6.16
   3   7   9   24.27    6.13
  -3  -7  -9   20.15    5.68
   3  -7  10    4.98    5.60
   3   7  10   -4.92    6.15
  -3  -7 -10    1.31    4.94
  -3   7 -10    1.70    3.84
   3   7  11    3.17    6.34
   3   7  12   45.22    7.52
  -3  -8  11    9.39    6.91
   3  -8 -11   13.20    7.14
  -3  -8  10  121.11   10.83
   3  -8 -10  120.45   11.35
   3   8  -9   -3.22    6.23
  -3  -8   9    2.29    6.42
   3  -8  -9   -1.52    7.48
   3   8  -9    8.39    4.51
   3   8  -9    3.91    3.65
   3   8  -8   14.07    5.76
   3   8  -8    5.64    4.09
   3  -8  -8    9.22    4.21
   3   8  -8    6.61    5.80
  -3  -8   8    9.68    6.30
   3   8  -8   16.64    4.80
   3  -8  -8   10.61    7.54
   3   8  -7   90.79    7.36
   3   8  -7   83.38    8.56
  -3  -8   7   98.52    9.01
   3   8  -7   89.09    8.80
   3  -8  -7   91.13    6.70
   3  -8  -7   89.82   10.13
   3   8  -6   57.04    6.22
   3   8  -6   54.79    7.30
   3   8  -6   55.26    7.31
  -3  -8   6   82.70    7.72
   3  -8  -6   63.66    5.45
   3  -8  -6   52.06    8.64
   3   8  -5   20.92    5.85
  -3  -8   5   34.81    6.52
   3  -8  -5   32.14    4.65
   3   8  -5   23.98    6.08
   3  -8  -5   24.73    7.36
   3   8  -5   36.40    5.44
   3   8  -4  365.47   24.00
   3  -8  -4  386.04   24.73
  -3  -8   4  372.45   24.02
   3  -8  -4  380.55   23.32
   3   8  -4  353.65   23.85
   3   8  -3   49.32    6.62
   3   8  -3   44.13    6.30
   3  -8  -3   47.79    5.77
  -3  -8   3   57.79    8.31
   3  -8  -3   55.88    8.03
  -3  -8   3   59.84    6.69
  -3   8   2  479.62   29.01
   3   8  -2  430.20   28.83
   3   8  -2  440.23   28.68
  -3  -8   2  394.72   29.29
   3  -8  -2  438.63   29.45
  -3  -8   2  494.06   28.83
   3  -8  -2  499.76   28.63
  -3   8   1   68.28    7.01
   3   8  -1   72.12    6.92
   3   8  -1   56.25    6.29
   3  -8  -1   59.04    6.48
  -3  -8   1   69.01    8.27
   3  -8  -1   46.94    7.88
  -3  -8   1   54.09    6.55
  -3   8   0    1.02    5.02
   3   8   0   10.81    4.78
   3  -8   0   -4.45    4.96
   3   8   0    0.84    4.26
  -3  -8   0    9.09    6.63
   3  -8   0   11.53    6.44
  -3  -8   0   13.73    4.94
  -3   8  -1   78.82    7.68
  -3  -8  -1   77.52    7.51
   3   8   1   69.46    7.55
   3  -8   1   85.32    7.92
   3  -8   1   84.83    9.30
  -3  -8  -1   77.90    9.03
  -3  -8  -1   86.53    7.17
   3  -8   2   21.75    5.59
   3   8   2   22.22    4.98
  -3  -8  -2   29.01    5.34
  -3  -8  -2   22.78    6.72
   3  -8   2   15.87    6.66
  -3   8  -2   24.05    5.30
  -3   8  -3   39.67    5.97
   3   8   3   40.55    5.69
  -3  -8  -3   58.59    5.84
   3  -8   3   36.35    6.70
   3  -8   3   62.99    8.24
   3   8   3   69.13    7.79
  -3  -8  -3   45.12    7.65
  -3  -8  -3   51.34    5.31
  -3   8  -4   68.44    6.57
   3   8   4   60.20    6.29
  -3  -8  -4   62.20    6.43
   3  -8   4   83.35    8.01
  -3  -8  -4   55.50    8.04
   3  -8   4   61.64    8.25
   3   8   4   73.04    8.38
  -3  -8  -4   68.14    5.74
  -3  -8  -5  120.69    8.71
  -3   8  -5  119.85    9.59
   3   8   5  136.38    9.36
  -3  -8  -5  129.24    9.37
   3  -8   5  139.28   10.84
   3   8   5  150.43   11.39
  -3  -8  -5  114.31   10.66
   3   8   6   75.18    6.53
  -3   8  -6   80.83    6.84
  -3  -8  -6   76.36    6.56
   3  -8   6   67.09    8.22
   3   8   6   90.82    9.00
  -3  -8  -6   60.08    8.31
  -3   8  -7   -7.41    4.31
   3   8   7    1.85    3.72
  -3  -8  -7   -2.47    4.02
   3  -8   7    1.34    6.31
   3   8   7    1.49    6.29
  -3  -8  -7   -2.00    6.55
   3  -8   8   18.13    6.36
  -3  -8  -8   30.26    6.99
  -3   8  -8   26.07    4.58
   3  -8   8   17.09    8.04
   3   8   9   24.90    7.34
   3  -8   9   23.65    6.53
   3  -9  -9   29.09    8.70
  -3  -9   8   12.09    7.11
   3  -9  -8    2.87    8.39
   3   9  -7    4.60    6.25
   3   9  -7    3.26    5.34
  -3  -9   7    3.25    6.50
   3  -9  -7   -6.18    8.63
   3   9  -6    0.30    5.02
   3   9  -6    7.16    6.31
   3   9  -6   -6.29    5.39
  -3  -9   6   -4.44    6.72
   3  -9  -6   -3.83    7.91
   3   9  -5   16.48    6.32
   3   9  -5   22.06    5.30
   3  -9  -5   24.63    8.11
   3   9  -5   21.54    5.96
  -3  -9   5   16.55    8.03
  -3  -9   5   18.20    6.41
   3   9  -4   15.70    5.33
   3   9  -4    5.86    6.04
   3  -9  -4    9.50    7.95
   3  -9  -4   14.11    4.63
  -3  -9   4    7.35    7.96
  -3  -9   4   12.88    6.32
   3   9  -3    4.85    6.02
  -3   9   3    2.13    6.05
   3  -9  -3   -1.04    7.91
   3  -9  -3    3.74    4.48
  -3  -9   3    6.73    7.69
  -3  -9   3    9.51    5.73
   3  -9  -2   -2.49    4.89
  -3  -9   2    5.39    5.04
   3  -9  -2    4.13    7.90
  -3  -9   2    4.09    7.68
  -3   9   2    4.96    6.25
   3   9  -2    0.78    5.89
   3  -9  -1    5.68    5.38
  -3  -9   1    3.39    5.38
  -3  -9   1   -4.54    7.33
   3  -9  -1    3.08    8.13
   3   9  -1    9.72    5.59
  -3   9   1    5.60    5.98
  -3   9   0    5.78    5.69
   3   9   0   -2.51    5.13
  -3  -9   0   -0.36    6.13
   3  -9   0   -4.26    5.29
   3  -9   0    4.60    7.22
   3   9   0   -6.62    7.23
  -3  -9   0  -18.38    7.76
  -3  -9   0   -5.40    4.90
   3   9   1    6.18    4.79
  -3   9  -1    4.41    5.71
  -3  -9  -1    9.23    5.72
   3  -9   1   14.27    5.91
   3  -9   1    0.51    7.47
  -3  -9  -1    7.88    7.24
   3   9   1   -0.98    6.85
  -3  -9  -1  -10.05    4.77
  -3   9  -2   13.09    5.52
   3   9   2   18.61    5.27
  -3  -9  -2    9.48    5.69
   3  -9   2   -3.17    5.85
   3  -9   2   17.91    7.55
  -3  -9  -2   15.75    7.55
   3   9   2   16.22    7.48
  -3  -9  -2   14.33    4.64
   3  -9   3   21.20    6.18
  -3  -9  -3   16.51    5.07
  -3  -9  -3   24.96    7.77
   3   9   3   16.19    7.66
   3  -9   3   19.15    7.44
   3   9   3   15.49    4.96
  -3   9  -3   12.96    5.52
   3   9   4   11.14    5.13
  -3   9  -4   11.20    5.12
  -3  -9  -4    9.43    4.86
   3  -9   4    6.10    6.39
   3   9   4    4.83    7.07
  -3  -9  -4   -0.48    7.57
   3  -9   5    9.56    6.74
  -3  -9  -5    9.04    7.43
   3   9   5   25.85    8.05
   3   9   5    2.75    4.36
  -3   9  -5   14.81    5.24
   3  -9   6   13.29    6.95
  -3   9  -6    6.04    4.95
  -3  -9  -6   10.29    7.38
  -3 -10   4   12.31    6.98
   3  10  -4   19.42    6.27
   3  10  -4    7.81    6.86
  -3 -10   3   15.49    6.64
   3  10  -3   16.32    6.02
   3  10  -3   11.86    6.87
  -3 -10   2   63.94    7.73
   3  10  -2   70.47    8.23
   3  10  -2   68.96    8.96
  -3 -10   1   -1.12    6.07
   3  10  -1   -5.01    7.35
   3  10  -1    6.98    6.01
   3 -10   0    0.77    5.94
  -3 -10   0    0.40    6.47
   3  10   0   -3.54    5.97
   3 -10   1   13.52    7.00
  -3 -10  -1   23.45    6.64
   3  10   1   18.81    6.40
   3 -10   2    9.95    6.69
  -3 -10  -2   31.30    7.09
   3  10   2   18.65    5.51
   3 -10   3   10.45    6.73
  -3 -10  -3   -3.35    8.71
  -4   0  20   12.13    7.21
  -4   0  19   -6.29    4.13
  -4   0  19   -1.73    7.00
  -4   0  18  292.06   17.61
  -4   0  18  282.69   17.80
  -4   0  18  279.63   17.80
  -4   0  18  300.65   18.39
  -4   0  18  283.14   19.55
   4   0 -17   -0.24    4.07
  -4   0  17   -1.12    2.34
  -4   0  17    0.27    2.52
  -4   0  17    2.71    2.74
  -4   0  17   -0.46    3.97
  -4   0  17   -1.93    5.80
   4   0 -16   54.83    5.39
  -4   0  16   47.81    4.15
  -4   0  16   49.42    4.24
  -4   0  16   46.90    5.11
  -4   0  16   58.71    6.78
   4   0 -15    0.86    3.54
  -4   0  15   -0.11    2.14
  -4   0  15    3.93    2.56
  -4   0  15   -1.04    3.30
  -4   0  15   -4.04    5.02
   4   0 -14  643.22   38.58
  -4   0  14  600.97   38.20
  -4   0  14  640.74   38.14
  -4   0  14  659.20   38.55
  -4   0  14  639.35   39.10
   4   0 -13   -0.76    3.00
  -4   0  13    0.80    2.20
   4   0 -13   -0.60    2.40
   4   0 -13   -2.55    3.62
  -4   0  13   -0.10    1.84
  -4   0  13   -0.18    2.92
  -4   0  13   -0.57    4.15
   4   0 -12  195.67   11.92
  -4   0  12  196.30   11.89
   4   0 -12  187.43   12.44
   4   0 -12  206.61   12.30
  -4   0  12  177.49   11.76
  -4   0  12  192.73   12.83
  -4   0  12  184.96   12.20
   4   0 -11   -1.28    2.57
  -4   0  11    1.22    1.85
   4   0 -11    0.96    1.96
  -4   0  11   -4.29    3.66
   4   0 -11    2.79    3.03
  -4   0  11    0.95    1.58
  -4   0  11    1.58    2.40
  -4   0  10 1814.82  104.88
   4   0 -10 1690.80  104.86
   4   0 -10 1777.30  104.70
  -4   0  10 1745.23  104.68
   4   0 -10 1675.29  104.96
  -4   0  10 1803.03  104.64
  -4   0  10 1657.87  105.14
   4   0  -9    2.09    2.64
  -4   0   9   -2.12    3.24
  -4   0   9    0.09    1.49
  -4   0   9    3.72    2.00
   4   0  -9   -1.19    2.08
   4   0  -8 9999.00  579.41
  -4   0   8 9701.94  579.27
   4   0  -8 9038.79  579.48
  -4   0   8 9949.04  579.41
  -4   0   8 9814.55  579.58
  -4   0   7   -0.52    1.04
  -4   0   7   -0.82    1.22
  -4   0   7   -1.38    2.35
   4   0  -7   -0.53    2.03
  -4   0   7    0.11    1.45
   4   0  -7   -1.84    1.68
  -4   0   6  757.28   46.46
  -4   0   6  775.99   46.40
  -4   0   6  782.65   46.58
   4   0  -6  791.07   46.57
   4   0  -6  758.97   46.67
  -4   0   6  798.43   46.73
  -4   0   5   -0.44    0.71
  -4   0   5   -0.25    1.11
   4   0  -5   -1.51    1.09
  -4   0   5    0.44    0.97
   4   0  -5    1.23    1.60
  -4   0   4    5.09    0.79
   4   0  -4    4.18    0.87
   4   0  -4    4.33    1.04
  -4   0   4    5.44    0.93
  -4   0   4    5.61    1.11
   4   0  -4    4.48    1.10
   4   0  -3   -1.24    0.63
  -4   0   3    0.35    0.66
  -4   0   3    0.07    0.82
   4   0  -3   -0.73    0.94
   4   0  -3    0.17    0.78
  -4   0   2 2111.86  116.80
   4   0  -2 1982.51  116.79
   4   0  -2 1759.77  116.82
   4   0  -1    0.35    0.91
  -4   0   1    1.00    0.85
   4   0  -1    3.28    0.81
  -4   0   0 3085.57  183.26
   4   0   0 3056.42  183.26
  -4   0  -1    0.43    0.76
   4   0   1    0.77    0.81
  -4   0  -1   -0.10    1.20
  -4   0  -2  389.64   24.24
   4   0   2  402.44   24.28
   4   0   2  402.67   23.98
   4   0   3    0.71    1.41
  -4   0  -3   -0.33    1.34
   4   0   4   10.64    1.84
  -4   0  -4   13.62    1.96
   4   0   5    0.79    1.58
  -4   0  -5    0.12    1.62
   4   0   5    0.43    1.13
   4   0   6   18.17    2.40
   4   0   6   14.26    2.09
  -4   0  -6   23.88    2.19
   4   0   6   13.63    1.95
   4   0   7    0.31    2.15
   4   0   7   -0.68    1.88
  -4   0  -7   -0.27    1.90
   4   0   7    0.38    1.79
   4   0   8 1961.51  117.22
  -4   0  -8 1870.56  117.21
   4   0   8 2026.02  117.30
   4   0   8 1966.33  117.11
   4   0   8 1968.58  117.10
   4   0   9   -0.13    2.41
   4   0   9   -0.18    2.53
   4   0   9    1.33    2.45
  -4   0  -9   -2.05    2.41
   4   0   9    0.51    2.18
   4   0  10 2648.97  157.63
   4   0  10 2636.86  157.79
   4   0  10 2675.58  157.86
  -4   0 -10 2633.56  157.73
   4   0  10 2594.43  157.68
   4   0  11   -1.51    3.06
   4   0  11    3.08    2.92
   4   0  11   -2.33    2.60
   4   0  11    0.17    2.97
   4   0  12   35.27    4.58
   4   0  12   43.50    4.41
   4   0  12   42.10    4.01
   4   0  12   43.25    4.56
   4   0  13    2.32    3.71
   4   0  13   -1.75    3.67
   4   0  13   -1.76    3.45
   4   0  14    5.28    4.01
   4   0  14   12.84    3.89
   4   0  14    6.34    4.01
   4   0  15   -0.27    4.11
   4   0  15    1.24    3.96
   4   0  15    1.44    4.28
   4   0  16   11.51    4.43
   4   0  16    2.87    4.26
   4   0  16    5.99    4.66
   4   0  17   -2.98    4.55
   4   0  17    3.87    4.81
   4   0  17    4.92    4.66
  -4  -1  21   13.64    7.36
  -4  -1  20   61.81    6.38
  -4   1  20   52.71    8.32
  -4  -1  20   45.39    8.33
  -4  -1  19   12.50    4.88
  -4   1  19   14.38    7.22
  -4  -1  19   11.18    6.89
  -4  -1  18   19.78    4.21
   4   1 -18   45.81    5.57
  -4   1  18   22.54    4.03
  -4   1  18   33.14    4.16
  -4  -1  18   27.37    5.12
  -4  -1  18   36.45    6.71
  -4   1  18   20.35    6.62
  -4  -1  17   95.36    7.74
  -4  -1  17  102.09    9.35
   4   1 -17  112.81    8.53
  -4   1  17  113.79    7.66
  -4   1  17   93.35    9.63
  -4   1  17  110.42    7.64
  -4  -1  17   97.83    8.42
  -4  -1  16   17.98    4.39
  -4   1  16   18.71    3.37
   4   1 -16   24.26    4.51
  -4  -1  16   16.02    3.60
   4  -1 -16   18.93    4.92
  -4  -1  16   27.57    5.64
  -4   1  16   20.85    3.65
  -4   1  16   17.47    5.77
  -4  -1  15   11.03    4.04
  -4   1  15   12.99    2.98
  -4  -1  15   10.26    3.35
   4   1 -15   15.63    4.15
   4  -1 -15   14.80    3.30
  -4  -1  15   12.24    5.07
   4  -1 -15    8.49    4.30
  -4   1  15    7.81    3.14
  -4   1  15   11.72    5.45
  -4   1  14   -2.14    4.87
   4   1 -14    6.64    3.25
  -4  -1  14    2.31    4.43
   4  -1 -14    1.53    3.84
  -4  -1  14    2.13    3.72
  -4   1  14    3.61    2.84
  -4   1  14    5.91    2.85
   4   1 -14    3.64    3.75
   4  -1 -14    6.87    2.88
  -4  -1  13   12.56    3.44
  -4   1  13   13.16    2.71
   4   1 -13   10.26    3.72
   4  -1 -13   12.84    2.95
   4   1 -13    8.32    3.21
  -4  -1  13   17.02    4.29
   4  -1 -13   14.25    3.71
  -4   1  13   11.25    2.96
  -4   1  13   13.97    4.76
  -4   1  12  129.47    8.64
  -4  -1  12  133.50    9.18
   4   1 -12  144.87    9.28
   4  -1 -12  137.30    8.73
   4   1 -12  137.12    8.87
   4  -1 -12  138.21    9.15
  -4   1  12  122.69    8.80
  -4   1  12  129.23    9.92
  -4  -1  12  134.29    9.54
   4  -1 -11   36.90    3.57
   4   1 -11   50.40    4.28
   4  -1 -11   50.45    4.35
  -4  -1  11   51.14    4.75
   4  -1 -11   32.37    2.95
   4   1 -11   34.60    3.91
  -4   1  11   46.72    3.46
  -4  -1  11   46.05    4.19
  -4   1  11   50.91    4.98
   4   1 -10   40.53    3.87
   4  -1 -10   38.28    3.13
  -4  -1  10   37.58    4.16
   4  -1 -10   29.74    3.76
  -4  -1  10   39.25    3.79
  -4   1  10   33.89    3.02
  -4   1  10   37.92    4.54
   4   1 -10   38.74    3.45
   4  -1 -10   37.73    2.68
   4   1  -9  210.74   13.26
   4  -1  -9  205.34   12.91
  -4   1   9  209.01   12.90
  -4  -1   9  209.07   13.28
  -4   1   9  221.42   13.77
   4  -1  -9  238.87   13.36
  -4  -1   9  258.80   13.51
   4  -1  -9  188.72   12.67
  -4   1   8 1165.87   73.53
   4  -1  -8 1206.56   73.29
  -4  -1   8 1164.75   73.31
  -4  -1   8 1280.27   73.31
  -4   1   8 1197.38   73.03
   4  -1  -8 1271.95   73.05
   4   1  -8 1219.92   73.30
  -4  -1   7  455.26   25.44
   4   1  -7  394.03   25.39
   4  -1  -7  462.13   25.47
  -4   1   7  421.81   25.71
  -4  -1   7  417.11   25.34
   4  -1  -7  393.91   25.09
  -4   1   7  405.45   25.08
   4   1  -7  414.53   25.35
   4  -1  -6  363.27   20.92
   4   1  -6  347.26   21.26
  -4  -1   6  352.29   21.28
   4  -1  -6  358.47   21.03
   4  -1  -6  342.57   21.32
  -4   1   6  314.45   21.48
   4   1  -6  320.62   21.26
  -4   1   6  341.88   21.03
  -4  -1   5  160.68   12.06
   4  -1  -5  190.04   11.89
  -4   1   5  228.11   12.06
   4   1  -5  185.35   12.17
   4  -1  -5  169.64   11.95
  -4  -1   5  186.41   12.18
  -4   1   5  282.39   12.70
   4  -1  -5  282.60   12.51
  -4  -1   4  467.69   27.84
  -4   1   4  472.67   27.83
   4   1  -4  434.20   27.67
   4  -1  -4  483.56   27.75
  -4   1   4  436.59   27.83
  -4  -1   4  473.53   27.62
   4  -1  -4  443.62   28.00
   4   1  -4  476.79   27.89
  -4   1   3   59.77    5.05
   4  -1  -3   90.13    5.18
  -4  -1   3   82.14    4.93
   4   1  -3   85.97    5.03
   4  -1  -2   46.55    3.30
  -4  -1   2   50.76    3.23
   4   1  -2   49.64    3.26
   4   1  -2   45.99    3.32
  -4  -1   2   55.77    3.37
   4   1  -1   62.35    4.57
  -4  -1   1   82.04    4.60
   4   1  -1   76.67    4.56
  -4  -1   1   66.41    4.51
  -4  -1   1   70.23    4.59
   4   1   0   -0.56    0.96
  -4   1   0   -0.41    0.97
  -4  -1   0    0.95    0.74
   4   1   0    0.90    0.99
  -4   1   0   -0.27    1.23
   4  -1   0    0.77    1.20
  -4  -1   0    1.04    0.92
   4   1   0    0.60    0.88
  -4   1  -1   58.94    4.08
   4  -1   1   58.03    4.09
  -4  -1  -1   63.96    4.20
   4   1   1   70.81    4.12
   4  -1   1   57.42    4.17
   4   1   1   62.41    4.10
  -4  -1  -2 1068.30   66.79
   4   1   2 1092.72   66.79
   4  -1   2 1117.77   66.81
  -4   1  -2 1138.99   66.84
   4  -1   2 1159.33   66.78
  -4   1  -3  177.72   10.85
   4   1   3  145.82   10.71
  -4  -1  -3  173.59   10.75
   4  -1   3  195.90   10.83
  -4   1  -4 1379.02   84.79
   4   1   4 1488.50   84.74
   4  -1   4 1341.66   84.72
  -4  -1  -4 1444.56   84.73
   4  -1   4 1416.73   84.74
   4  -1   5   57.73    4.54
   4  -1   5   58.46    4.47
   4  -1   5   56.95    4.48
   4   1   5   57.58    4.54
  -4   1  -5   63.26    4.65
  -4  -1  -5   60.20    4.59
   4   1   5   69.16    4.02
   4  -1   6    1.04    1.94
   4  -1   6   -0.17    2.06
   4   1   6    2.76    2.03
  -4   1  -6    2.47    1.93
   4   1   6    3.09    1.38
  -4  -1  -6    3.53    2.06
   4  -1   6    3.57    2.20
   4   1   7   35.47    3.12
   4  -1   7   42.60    3.64
   4  -1   7   32.88    3.52
   4   1   7   37.65    3.59
  -4   1  -7   44.15    3.43
   4  -1   7   41.43    3.76
  -4  -1  -7   37.26    3.60
   4   1   7   40.70    3.11
   4  -1   8   13.69    2.73
   4   1   8   14.36    2.13
   4  -1   8    8.73    2.44
   4  -1   8   14.39    2.50
   4   1   8   10.26    2.66
   4  -1   8   15.15    2.85
  -4   1  -8   16.24    2.49
   4   1   8   11.36    2.23
   4   1   9   51.80    3.98
   4  -1   9   46.02    4.48
   4  -1   9   56.22    4.62
   4   1   9   54.11    4.60
   4  -1   9   53.06    4.78
  -4   1  -9   53.62    4.35
   4  -1   9   54.17    4.79
   4   1   9   56.93    4.22
   4   1   9   60.00    4.36
   4   1  10  397.24   24.88
   4  -1  10  415.23   25.21
   4  -1  10  439.91   25.43
   4   1  10  412.10   25.30
  -4   1 -10  403.02   25.09
   4   1  10  405.09   25.11
   4   1  10  418.01   25.06
   4  -1  10  395.70   25.36
   4  -1  10  424.42   25.24
   4   1  11   27.43    3.24
   4  -1  11   24.32    3.92
   4   1  11   21.99    2.90
   4  -1  11   24.85    3.59
   4  -1  11   31.01    3.92
   4   1  11   31.00    3.90
   4  -1  11   33.99    4.07
  -4   1 -11   30.04    3.43
   4   1  11   26.15    3.64
   4   1  12  362.14   23.64
   4  -1  12  418.53   24.13
   4   1  12  384.25   23.45
   4  -1  12  375.16   23.81
   4  -1  12  423.82   24.03
   4   1  12  377.49   23.98
   4  -1  12  345.18   23.85
  -4   1 -12  383.16   23.67
   4   1  12  418.07   23.82
   4  -1  13   20.22    4.14
   4   1  13   17.05    3.88
   4  -1  13   18.95    4.32
   4   1  13   21.25    3.40
   4   1  13   16.37    4.27
   4  -1  13   19.79    3.78
   4  -1  14   -0.48    4.00
   4   1  14    4.12    3.81
   4   1  14    0.36    3.23
   4  -1  14   -0.28    4.14
   4  -1  14    3.72    3.49
   4   1  14    0.76    3.91
   4  -1  15   16.80    4.37
   4  -1  15   15.00    3.80
   4   1  15   13.57    4.51
   4   1  15   21.34    4.35
   4  -1  15    9.74    4.69
   4   1  15   11.70    3.81
   4  -1  16   -1.90    3.72
   4   1  16    4.40    4.55
   4   1  16   -5.19    3.61
   4  -1  16    8.11    4.80
   4  -1  16   -1.07    4.64
   4   1  16    7.46    4.26
   4   1  17   79.10    7.49
   4  -1  17   68.26    7.63
   4  -1  17   95.59    7.89
   4  -1  18  169.07   12.35
  -4  -2  21    2.31    7.22
  -4  -2  21    2.31    5.87
  -4  -2  20    7.00    5.51
  -4  -2  20    7.93    7.12
  -4  -2  19    7.43    4.56
  -4  -2  19    3.33    6.73
  -4   2  19    2.18    4.24
  -4   2  19    5.39    7.09
  -4  -2  19    6.72    5.40
  -4  -2  18   41.58    6.18
  -4  -2  18   46.17    5.26
   4  -2 -18   34.12    5.63
  -4  -2  18   36.37    7.12
   4   2 -18   38.17    5.92
  -4   2  18   49.42    5.22
  -4   2  18   40.91    7.54
   4   2 -17  212.55   13.79
   4  -2 -17  191.79   13.51
  -4   2  17  197.15   12.53
  -4  -2  17  194.38   13.12
  -4   2  17  209.25   13.21
  -4  -2  17  203.28   13.79
  -4  -2  17  185.66   14.19
  -4   2  17  162.65   14.68
  -4   2  16 1009.17   61.81
   4  -2 -16 1034.92   62.29
  -4  -2  16 1047.94   62.77
  -4   2  16 1001.63   63.00
  -4   2  16 1063.03   62.22
  -4  -2  16 1046.75   62.57
   4   2 -16 1007.86   62.52
   4   2 -15  165.29   10.75
   4   2 -15  152.37   10.26
   4  -2 -15  122.69   10.18
  -4   2  15  144.76    9.40
  -4   2  15  138.71   10.03
  -4  -2  15  171.20   11.18
  -4   2  15  122.89   11.38
  -4  -2  15  152.33   10.62
  -4   2  14   44.39    6.80
   4   2 -14   54.34    5.42
   4   2 -14   55.40    5.78
  -4   2  14   59.76    4.39
  -4  -2  14   43.65    5.62
  -4   2  14   60.76    5.30
  -4  -2  14   49.13    6.17
   4  -2 -14   63.71    5.54
  -4  -2  13  185.18   12.49
   4  -2 -13  189.72   12.36
  -4   2  13  192.90   11.63
   4   2 -13  172.54   12.27
   4  -2 -13  177.92   11.56
   4   2 -13  184.75   12.52
  -4   2  13  178.84   12.19
  -4   2  13  203.40   13.48
  -4  -2  13  196.06   12.79
   4  -2 -12   70.98    4.90
   4   2 -12   75.48    6.12
  -4  -2  12   70.76    6.21
   4   2 -12   66.34    5.82
  -4   2  12   58.44    6.84
   4  -2 -12   82.27    5.95
  -4   2  12   70.95    4.92
  -4  -2  12   71.37    6.44
  -4  -2  11   16.42    3.95
   4  -2 -11   14.54    3.57
   4   2 -11   17.45    3.35
   4   2 -11   23.41    3.70
   4  -2 -11   16.37    2.15
  -4  -2  11   21.61    3.79
  -4   2  11   18.93    2.22
  -4   2  11   17.92    4.53
  -4   2  10  208.89   11.54
  -4  -2  10  177.76   12.18
   4   2 -10  182.11   11.96
   4  -2 -10  178.48   11.39
   4   2 -10  190.27   12.17
  -4  -2  10  185.63   12.17
  -4   2  10  156.59   12.51
   4  -2 -10  185.46   12.10
   4  -2  -9   18.50    1.80
   4   2  -9   17.00    3.24
  -4  -2   9   20.84    3.08
   4   2  -9   17.80    2.92
  -4   2   9   15.83    2.13
  -4  -2   9   24.07    3.53
   4  -2  -9   22.40    3.35
  -4   2   9   18.50    3.90
  -4  -2   8   34.81    3.59
   4   2  -8   33.54    3.51
   4  -2  -8   35.01    3.79
  -4   2   8   31.88    4.29
   4  -2  -8   33.88    2.52
  -4  -2   8   37.10    3.81
   4  -2  -7  551.07   32.83
  -4  -2   7  566.48   33.34
   4   2  -7  567.10   33.35
   4  -2  -7  533.52   32.72
  -4   2   7  572.62   33.68
   4  -2  -7  568.73   33.41
   4  -2  -6  239.70   15.50
   4   2  -6  265.69   15.46
  -4   2   6  232.80   15.69
   4  -2  -6  247.04   14.95
   4   2  -5  628.48   39.92
   4  -2  -5  783.39   40.59
  -4   2   5  742.71   40.59
   4  -2  -5  676.43   40.08
   4   2  -4   36.81    2.62
   4  -2  -4   40.55    3.67
  -4   2   4   40.42    3.58
   4  -2  -3  272.33   14.87
   4   2  -3  219.09   14.28
  -4  -2   3  242.32   14.52
   4   2  -2  201.53   11.92
  -4  -2   2  175.21   11.96
   4   2  -2  192.36   12.03
  -4  -2   2  208.20   12.03
   4   2  -1  336.40   19.18
  -4   2   1  308.89   19.16
  -4  -2   1  307.03   19.16
   4   2  -1  310.75   19.17
  -4  -2   1  310.81   19.16
   4   2   0 6586.40  375.55
  -4   2   0 6030.99  375.51
   4  -2   0 5845.77  375.49
  -4  -2   0 6628.87  375.48
   4   2   0 6234.42  375.44
  -4  -2   0 6461.31  375.45
  -4  -2  -1 1017.09   59.47
   4   2   1 1112.81   59.47
   4  -2   1 1055.59   59.51
  -4   2  -1  979.10   59.50
   4   2   1  929.42   59.58
   4  -2   1 1064.77   59.65
  -4  -2  -1  889.67   59.42
   4   2   1  937.69   59.39
  -4  -2  -2 2758.21  160.95
   4   2   2 2694.97  160.94
  -4  -2  -2 2691.81  160.94
  -4  -2  -2 2734.49  160.90
   4  -2   2 2620.83  161.15
   4   2   2 2674.36  160.89
   4  -2   2 2694.20  161.00
  -4   2  -2 2657.00  160.99
   4   2   3  241.08   15.44
  -4   2  -3  247.04   15.53
   4  -2   3  237.46   15.51
  -4  -2  -3  289.27   15.38
   4   2   3  243.49   15.36
   4  -2   4   34.70    3.51
   4   2   4   42.45    3.02
   4  -2   4   44.51    3.22
   4   2   4   42.49    3.00
  -4   2  -4   39.58    3.33
   4   2   4   41.09    3.63
  -4  -2  -4   43.76    2.90
   4   2   5 1072.55   65.99
   4  -2   5  999.75   66.25
   4  -2   5 1128.89   66.12
  -4   2  -5 1311.09   66.36
   4   2   5 1278.13   66.04
   4   2   5 1112.36   66.35
  -4  -2  -5 1029.75   65.84
   4  -2   5 1021.93   66.32
   4  -2   6  732.32   45.83
   4   2   6  733.06   45.43
   4  -2   6  749.95   45.75
   4  -2   6  768.71   45.58
   4   2   6  710.92   45.49
   4   2   6  811.59   45.86
  -4   2  -6  776.53   45.77
   4   2   6  718.18   45.31
  -4  -2  -6  812.95   45.29
   4  -2   7  874.43   48.13
   4   2   7  869.70   47.75
   4  -2   7  894.33   47.95
  -4  -2  -7  769.98   47.59
   4   2   7  717.41   47.80
  -4   2  -7  867.13   48.07
   4   2   7  878.78   48.19
   4   2   7  762.29   47.60
   4   2   7  727.17   47.65
   4  -2   7  819.77   48.24
   4  -2   8  646.86   39.24
   4   2   8  656.85   38.84
   4  -2   8  681.28   39.06
  -4  -2  -8  680.07   38.73
   4   2   8  666.07   39.34
  -4   2  -8  622.99   39.08
   4   2   8  616.90   38.76
   4  -2   8  650.46   39.36
   4   2   8  612.55   38.78
   4   2   9   17.54    2.25
   4  -2   9   20.12    3.75
   4   2   9   27.59    2.37
   4  -2   9   18.57    3.48
   4  -2   9   24.08    2.92
  -4   2  -9   23.07    3.06
   4   2   9   25.32    3.75
   4   2   9   20.21    2.38
   4   2  10   27.81    2.68
   4  -2  10   32.05    4.29
   4   2  10   29.36    2.68
   4  -2  10   31.55    3.76
   4   2  10   29.01    2.52
   4  -2  10   33.34    3.41
   4  -2  10   32.50    4.07
   4   2  10   34.44    4.17
  -4   2 -10   30.43    3.41
   4   2  10   27.12    2.90
   4   2  11  104.88    6.38
   4  -2  11   98.23    7.26
   4   2  11   92.16    6.27
   4  -2  11  101.11    6.95
   4  -2  11  115.21    7.70
  -4   2 -11   86.11    6.79
   4   2  11  110.83    7.69
   4   2  11   97.16    6.59
   4  -2  11  102.92    7.70
   4   2  11   89.68    6.41
   4   2  12   60.51    4.33
   4  -2  12   51.75    5.89
   4   2  12   62.06    4.21
   4  -2  12   60.53    4.92
   4  -2  12   57.54    5.77
   4   2  12   57.45    5.83
  -4   2 -12   55.30    4.73
   4   2  12   52.22    4.53
   4  -2  13  100.11    8.09
   4   2  13   98.97    6.28
   4  -2  13   94.92    7.09
   4  -2  13   95.15    7.88
   4   2  13  109.07    8.00
  -4   2 -13   98.06    6.96
   4   2  13   92.61    6.74
   4   2  13   90.82    6.54
   4   2  14    5.17    1.56
   4  -2  14    3.29    3.09
   4  -2  14    3.49    4.50
   4   2  14    8.54    4.49
   4   2  14    7.50    2.87
   4   2  14    9.32    2.53
   4  -2  14   12.51    4.80
   4  -2  15  125.72    9.98
   4  -2  15  119.28    9.72
   4   2  15  151.58    9.79
   4  -2  15  123.90    8.62
   4   2  15  114.08    8.52
   4   2  15  131.31    8.36
   4  -2  16  350.17   22.50
   4   2  16  412.53   23.47
   4  -2  16  350.22   23.34
   4  -2  16  372.62   23.60
   4  -2  17   64.11    7.28
   4   2  17   79.69    7.19
   4  -2  17   70.90    7.55
   4  -2  18   34.93    6.28
  -4  -3  21   19.99    7.39
  -4  -3  20   51.09    8.62
  -4  -3  20   48.40    7.43
  -4  -3  19   11.19    6.24
  -4  -3  19    4.49    4.53
  -4  -3  19    1.32    7.32
  -4   3  19    7.07    4.56
  -4   3  19   -0.76    6.43
  -4   3  18   33.07    6.79
  -4  -3  18   30.61    7.29
   4  -3 -18   35.63    5.83
   4   3 -18   33.20    6.16
  -4   3  18   35.39    5.26
  -4  -3  18   28.70    6.22
  -4   3  17    1.51    6.03
   4   3 -17    4.06    5.47
  -4  -3  17    5.96    6.41
   4  -3 -17   -0.51    4.75
  -4   3  17    1.13    4.49
  -4  -3  17   -1.10    5.22
   4   3 -16   51.29    6.16
  -4  -3  16   60.28    7.33
   4  -3 -16   60.49    6.46
  -4  -3  16   59.51    6.63
  -4   3  16   66.64    6.32
   4   3 -16   65.82    7.04
  -4  -3  15  116.60    9.64
   4   3 -15  145.39    9.95
   4   3 -15  122.28    9.35
   4  -3 -15  114.84    9.18
  -4  -3  15  136.05   10.29
  -4   3  15  124.27    9.30
  -4   3  15  122.56   10.12
  -4  -3  14   39.76    5.33
   4   3 -14   41.86    5.49
   4   3 -14   31.38    4.83
  -4  -3  14   39.02    5.88
   4  -3 -14   31.82    4.93
  -4   3  14   30.88    4.63
  -4   3  14   32.63    5.82
  -4  -3  13  135.99   10.27
   4   3 -13  143.27   10.25
   4   3 -13  122.39    9.87
  -4  -3  13  140.30   10.51
  -4   3  13  147.24   10.76
   4  -3 -13  146.31    9.85
  -4  -3  12  144.47   10.38
   4   3 -12  147.40   10.38
  -4  -3  12  157.97   10.63
   4   3 -12  151.29   10.19
  -4   3  12  135.47   10.78
   4  -3 -12  140.30   10.16
   4   3 -11   25.08    4.06
  -4  -3  11   26.71    4.30
   4   3 -11   27.71    4.21
  -4   3  11   32.27    4.95
  -4  -3  11   22.11    4.78
   4  -3 -11   21.00    4.04
   4   3 -10   44.24    4.46
  -4  -3  10   41.55    4.67
   4   3 -10   43.70    4.73
   4  -3 -10   46.36    4.71
  -4   3  10   44.62    5.15
  -4  -3  10   38.39    4.93
   4   3  -9   38.54    3.98
  -4  -3   9   36.82    4.39
   4   3  -9   22.88    4.11
  -4  -3   9   32.20    4.14
  -4   3   9   34.36    4.67
   4  -3  -9   44.18    4.30
  -4  -3   8  214.46   14.10
   4  -3  -8  230.92   13.24
   4   3  -8  230.57   13.99
   4   3  -8  200.08   13.18
   4  -3  -8  197.15   14.15
   4   3  -8  230.79   13.19
  -4   3   8  229.26   14.35
   4   3  -8  237.07   14.16
   4  -3  -7  227.27   13.85
   4   3  -7  208.76   12.82
   4   3  -7  212.58   12.82
  -4   3   7  237.61   13.93
   4  -3  -7  204.75   12.79
   4  -3  -6   53.10    3.81
  -4   3   6   52.28    5.06
   4   3  -6   54.85    3.75
   4  -3  -6   50.35    5.01
   4  -3  -6   59.11    3.73
   4   3  -5  268.55   17.26
   4  -3  -5  322.26   18.07
  -4   3   5  335.36   17.99
  -4  -3   5  244.21   17.59
   4  -3  -5  289.87   17.26
   4   3  -4  339.54   21.18
   4  -3  -4  330.89   21.33
   4   3  -4  355.19   20.92
  -4   3   4  352.03   21.35
  -4  -3   4  338.22   21.16
   4  -3  -4  342.93   20.89
   4   3  -3  282.23   19.59
   4   3  -3  305.99   19.40
  -4   3   3  354.24   19.89
   4  -3  -3  373.14   19.86
  -4  -3   3  318.29   19.54
   4  -3  -3  308.25   19.37
   4   3  -2  202.91   12.13
   4  -3  -2  188.40   12.00
   4   3  -2  203.74   12.03
   4  -3  -2  176.43   12.34
  -4  -3   2  187.88   12.04
   4  -3  -1  157.07    9.05
   4  -3  -1  139.21    9.04
   4   3  -1  141.76    9.11
   4   3  -1  142.81    9.04
  -4  -3   1  133.47    8.94
  -4   3   1  131.42    9.08
   4  -3   0    4.61    1.97
   4   3   0    3.50    1.60
  -4  -3   0    1.92    1.77
   4  -3   0    3.83    1.99
   4   3   0    5.51    2.04
  -4  -3   0    1.31    1.59
  -4   3   0    1.62    1.81
   4  -3   1  229.27   12.97
   4  -3   1  231.70   12.95
  -4  -3  -1  180.73   12.73
   4   3   1  174.09   12.94
   4   3   1  204.49   12.65
  -4  -3  -1  203.30   12.66
  -4   3  -1  220.43   12.83
   4  -3   2   55.11    4.91
  -4   3  -2   72.11    4.70
  -4  -3  -2   68.84    4.61
   4   3   2   54.72    4.97
  -4  -3  -2   66.49    4.71
   4  -3   2   49.47    5.06
  -4  -3  -2   73.47    4.46
   4   3   2   70.46    4.44
   4  -3   3  281.23   21.07
  -4  -3  -3  354.26   20.81
   4  -3   3  332.73   20.91
  -4   3  -3  363.06   20.90
  -4  -3  -3  362.14   20.87
   4   3   3  345.79   20.68
  -4  -3  -3  335.71   20.70
  -4   3  -4 1352.10   81.73
   4  -3   4 1342.29   81.73
  -4  -3  -4 1399.81   81.61
  -4  -3  -4 1280.85   81.67
   4   3   4 1406.31   81.52
   4   3   5   25.41    2.11
   4  -3   5   32.63    3.42
   4  -3   5   20.76    2.87
  -4   3  -5   30.88    2.87
   4   3   5   27.14    3.55
  -4  -3  -5   32.69    2.77
   4   3   6    3.95    1.00
   4  -3   6    5.51    2.79
   4  -3   6    3.85    1.88
   4  -3   6    5.99    3.01
  -4   3  -6    2.55    2.16
   4   3   6    5.99    3.04
  -4  -3  -6    2.69    1.86
   4  -3   7   19.18    3.30
   4   3   7   11.35    1.20
   4  -3   7   20.53    3.34
   4  -3   7   12.09    2.29
  -4   3  -7   19.08    2.87
   4   3   7   20.33    3.41
  -4  -3  -7   12.03    1.92
   4  -3   8    7.62    3.28
   4  -3   8    6.43    2.28
  -4  -3  -8    7.99    1.87
  -4   3  -8    1.70    2.86
   4   3   8    9.79    3.53
   4  -3   8   11.23    3.46
   4  -3   9   51.92    5.44
   4  -3   9   67.13    5.59
   4  -3   9   64.16    4.66
  -4   3  -9   55.40    5.05
   4   3   9   57.76    4.35
   4   3   9   53.60    5.55
  -4  -3  -9   61.71    4.24
   4  -3  10    6.08    3.39
   4  -3  10   10.32    2.59
  -4  -3 -10   14.43    2.29
  -4   3 -10   17.59    3.04
   4   3  10   13.83    2.37
   4   3  10   10.12    3.95
   4  -3  10   18.02    4.08
   4  -3  11   24.00    3.13
  -4  -3 -11   25.39    2.76
  -4   3 -11   18.84    3.38
   4   3  11   27.58    2.90
   4   3  11   29.44    4.85
   4  -3  11   24.26    4.70
   4  -3  12  105.25    7.89
   4  -3  12  115.07    9.25
   4   3  12  133.22    9.20
  -4   3 -12  123.43    8.07
   4   3  12  118.07    7.76
   4  -3  12  133.10    9.44
   4  -3  13  129.56    8.89
   4  -3  13  125.97   10.38
   4   3  13  172.32   10.41
  -4   3 -13  130.96    8.92
   4   3  13  128.85    8.70
   4  -3  13  144.66   10.22
   4  -3  14    1.67    2.72
   4  -3  14    9.67    5.49
   4   3  14    7.75    4.88
   4   3  14    6.39    2.70
  -4   3 -14    5.53    2.84
   4  -3  14    7.22    4.85
   4  -3  15   81.62    5.69
   4   3  15   88.21    7.71
   4  -3  15   68.25    7.62
   4   3  15   71.70    5.65
   4  -3  15   79.01    7.85
   4   3  16   14.52    5.44
   4  -3  16   17.61    6.07
   4  -3  16   11.20    5.69
   4   3  17   19.17    6.34
   4  -3  17   12.58    6.24
   4  -3  17   10.12    6.09
   4   3  18  115.05    9.92
   4  -3  18  123.33   10.60
   4  -3  19   -4.20    6.56
  -4   4  19   71.96    7.85
  -4  -4  19   92.43    9.08
  -4  -4  19   97.94   10.36
   4   4 -18   -3.44    6.66
  -4   4  18   11.57    6.11
  -4   4  18    0.66    5.01
  -4  -4  18    3.85    6.04
  -4  -4  18    2.76    7.63
   4   4 -17   36.38    6.74
  -4  -4  17   24.29    7.28
   4  -4 -17   37.02    5.60
  -4   4  17   36.84    5.70
  -4   4  17   26.63    6.32
  -4  -4  17   35.41    6.61
  -4   4  16   14.61    5.66
   4   4 -16    2.26    5.14
   4   4 -16   -8.68    5.81
   4  -4 -16    0.76    4.59
  -4  -4  16   -0.41    6.55
  -4   4  16    0.94    4.69
  -4  -4  16   -0.79    5.48
  -4  -4  15   99.74    9.02
   4  -4 -15   90.99    8.03
  -4  -4  15   94.69    8.32
   4   4 -15   96.70    8.64
  -4   4  15   82.44    7.82
   4   4 -15  100.03    8.38
  -4  -4  14    7.61    4.98
   4   4 -14    7.65    4.98
   4   4 -14   13.29    5.11
   4  -4 -14    2.23    4.44
  -4  -4  14   16.27    6.02
  -4   4  14    1.46    4.37
  -4   4  14    4.44    5.22
  -4  -4  13  324.91   21.08
   4   4 -13  328.10   21.16
   4   4 -13  328.39   20.85
  -4  -4  13  347.41   21.37
  -4   4  13  301.42   21.02
   4  -4 -13  329.53   20.75
   4   4 -12   70.36    6.46
  -4  -4  12   57.53    6.39
   4   4 -12   57.70    6.14
  -4  -4  12   65.13    7.01
  -4   4  12   53.94    6.35
   4  -4 -12   63.14    6.34
  -4  -4  11  419.20   26.44
   4   4 -11  399.19   26.41
  -4  -4  11  421.58   26.62
   4   4 -11  391.39   26.21
  -4   4  11  413.83   26.43
   4  -4 -11  485.91   26.49
   4   4 -10   26.76    4.68
  -4  -4  10   19.49    4.20
   4   4 -10   16.48    4.22
  -4  -4  10   16.58    4.72
  -4   4  10   10.80    4.34
   4  -4 -10   19.16    4.57
   4   4  -9 1363.83   72.90
   4   4  -9 1469.65   72.82
   4   4  -9 1363.62   71.88
  -4  -4   9 1385.42   72.83
   4   4  -9 1289.93   71.89
  -4   4   9 1381.47   72.86
   4  -4  -9 1200.34   72.79
   4  -4  -8  680.98   41.78
   4   4  -8  688.94   42.59
   4   4  -8  691.43   41.93
   4  -4  -8  590.88   42.69
  -4   4   8  665.52   42.66
   4   4  -8  665.90   41.96
   4  -4  -8  761.14   41.80
   4  -4  -7  741.38   44.08
   4   4  -7  774.72   44.80
   4  -4  -7  713.56   44.13
  -4   4   7  739.21   44.87
   4   4  -7  748.61   44.23
   4  -4  -7  702.84   44.98
  -4   4   6  346.55   21.45
   4  -4  -6  309.65   21.48
  -4  -4   6  328.99   21.28
   4   4  -6  308.48   21.27
   4  -4  -6  365.95   20.69
  -4   4   5  342.17   19.81
   4  -4  -5  312.55   19.82
  -4  -4   5  318.46   19.56
   4  -4  -5  299.62   19.04
   4   4  -5  311.10   19.57
   4  -4  -4  280.71   16.19
  -4   4   4  264.12   16.73
   4  -4  -4  228.48   16.65
  -4  -4   4  253.16   16.48
   4   4  -4  265.44   16.50
   4  -4  -4  263.89   16.11
   4  -4  -3  762.38   48.91
  -4   4   3  865.15   49.37
   4  -4  -3  843.04   49.33
  -4  -4   3  772.43   49.01
   4  -4  -3  858.43   48.88
   4   4  -3  791.61   49.08
   4  -4  -2  223.56   13.90
   4  -4  -2  239.12   13.93
   4   4  -2  212.75   13.99
   4  -4  -2  206.54   14.27
  -4  -4   2  222.84   13.97
   4  -4  -1 1549.36   91.69
   4  -4  -1 1582.61   91.70
   4   4  -1 1502.84   91.65
  -4   4   1 1507.10   91.73
   4  -4  -1 1572.02   91.92
  -4  -4   1 1475.66   91.61
   4  -4   0  203.21   13.14
   4   4   0  199.50   12.92
  -4   4   0  206.42   13.11
   4  -4   0  227.41   13.13
  -4  -4   0  208.13   13.03
  -4  -4   0  200.36   12.95
   4  -4   1  806.08   47.51
  -4  -4  -1  769.58   47.34
   4   4   1  808.33   47.28
   4  -4   1  809.83   47.54
  -4   4  -1  755.21   47.39
   4   4   1  769.71   47.58
  -4  -4  -1  778.88   47.27
  -4  -4  -2   57.61    4.81
   4  -4   2   72.51    5.20
   4  -4   2   69.36    5.27
   4   4   2   60.13    4.55
  -4   4  -2   67.95    4.98
  -4  -4  -2   70.19    5.20
   4   4   2   63.59    5.22
  -4  -4  -2   64.10    4.56
   4  -4   3  460.98   29.26
  -4  -4  -3  446.20   28.94
   4  -4   3  489.62   29.34
   4   4   3  460.38   28.81
  -4   4  -3  497.69   29.09
   4   4   3  460.22   29.32
  -4  -4  -3  512.04   29.21
  -4  -4  -3  497.22   28.83
  -4  -4  -4   34.93    3.19
  -4   4  -4   30.52    3.37
   4  -4   4   37.32    4.07
   4   4   4   34.16    2.76
  -4  -4  -4   29.26    3.64
  -4  -4  -4   36.76    2.83
  -4  -4  -5   44.59    3.23
  -4  -4  -5   50.90    4.06
   4   4   5   36.05    3.01
  -4   4  -5   44.15    3.82
   4   4   6    7.58    1.16
  -4   4  -6    8.65    2.57
   4   4   6   10.27    3.62
  -4  -4  -6    7.47    2.85
   4  -4   6    4.34    3.17
  -4   4  -7  103.97    6.66
   4  -4   7   89.50    7.16
   4   4   7   81.12    7.31
  -4  -4  -7   91.52    6.52
  -4   4  -8  275.13   16.79
   4   4   8  274.69   17.29
  -4  -4  -8  268.23   16.48
   4  -4   8  245.00   17.22
  -4   4  -9  980.38   62.22
   4   4   9 1061.50   62.62
   4  -4   9 1094.82   62.69
  -4  -4  -9 1025.14   61.83
  -4  -4 -10   18.04    2.63
   4   4  10   15.96    1.38
  -4   4 -10   20.57    3.67
   4   4  10   18.71    4.78
   4  -4  10   20.75    4.70
  -4   4 -11   30.29    4.00
  -4  -4 -11   33.74    3.28
   4   4  11   40.07    5.32
   4  -4  11   26.00    5.33
  -4   4 -12   25.41    3.50
  -4  -4 -12   21.44    3.03
   4   4  12   27.66    5.55
   4  -4  12   16.76    5.25
  -4   4 -13   90.09    6.38
  -4  -4 -13   85.62    6.07
   4  -4  13   96.09    8.76
   4  -4  13   75.74    7.86
   4   4  13   93.59    7.92
   4  -4  14   13.63    6.39
   4   4  14   13.64    5.49
  -4   4 -14   12.40    3.01
   4  -4  14   13.23    5.79
   4   4  15    4.87    5.67
   4  -4  15    9.43    6.54
   4  -4  15    2.53    6.05
   4   4  16   -1.56    5.87
   4  -4  16    2.00    6.52
   4  -4  16   12.82    6.22
   4   4  17   16.67    6.45
   4  -4  17    6.86    6.83
   4  -4  17   18.13    6.74
   4   4  18    1.27    6.40
  -4   5  19    3.73    6.32
  -4   5  18   54.96    6.99
  -4  -5  17   15.39    7.94
  -4   5  17    4.53    5.75
  -4   5  17   17.58    5.49
  -4  -5  17   19.11    6.40
   4   5 -16   60.45    6.99
   4   5 -16   59.26    7.86
  -4  -5  16   59.76    8.58
   4  -5 -16   60.20    6.67
  -4   5  16   42.28    6.81
  -4   5  16   53.57    6.87
  -4  -5  16   62.40    7.59
   4  -5 -15   13.95    5.20
  -4  -5  15    6.60    7.00
   4   5 -15   16.53    5.74
  -4  -5  15    3.37    5.54
  -4   5  15    2.72    4.96
  -4   5  15    9.17    5.31
   4   5 -15   16.42    5.75
  -4  -5  14   27.99    6.84
   4  -5 -14   11.77    5.19
   4   5 -14   14.66    5.49
  -4  -5  14   16.19    5.79
  -4   5  14   17.77    5.32
   4   5 -14   15.63    5.40
  -4  -5  13   13.78    5.82
   4   5 -13   17.79    5.27
  -4  -5  13   15.51    5.19
   4   5 -13    8.26    5.00
  -4   5  13    6.44    5.14
   4  -5 -13    9.25    5.23
  -4  -5  12  132.51   10.41
   4   5 -12  137.66   10.48
  -4  -5  12  150.82   11.07
   4   5 -12  146.90   10.34
  -4   5  12  119.42   10.18
   4  -5 -12  139.61   10.37
  -4  -5  11   15.22    4.89
   4   5 -11   22.18    5.09
   4   5 -11   -3.78    4.58
  -4  -5  11   13.88    5.28
   4   5 -11    6.40    1.68
   4   5 -11    8.22    1.49
  -4   5  11   10.11    4.78
   4  -5 -11   21.91    5.23
   4   5 -10   15.02    2.02
   4   5 -10   20.08    4.45
  -4  -5  10   26.50    5.63
   4   5 -10   16.83    2.11
  -4   5  10    8.53    4.66
   4  -5 -10    9.68    4.99
   4   5  -9   26.27    2.68
   4   5  -9   31.75    5.03
   4   5  -9   25.65    2.88
  -4   5   9   23.21    4.90
   4  -5  -9   20.76    5.21
  -4  -5   8  624.75   39.18
   4  -5  -8  657.78   38.18
   4   5  -8  633.54   39.12
   4   5  -8  639.95   38.43
   4  -5  -8  640.20   38.21
   4   5  -8  644.90   38.49
  -4   5   8  595.68   39.13
   4  -5  -8  528.52   39.24
  -4   5   7  163.91   11.79
   4  -5  -7  152.18   12.06
   4   5  -7  180.02   11.78
   4  -5  -7  167.81   10.52
  -4  -5   7  182.05   11.83
  -4   5   6   38.88    4.81
   4   5  -6   25.62    4.20
   4  -5  -6   28.96    2.93
  -4  -5   6   28.71    4.35
   4  -5  -6   26.12    5.12
   4  -5  -5  179.18   12.49
  -4  -5   5  181.90   11.98
   4   5  -5  183.42   12.03
   4  -5  -5  174.99   11.36
   4   5  -4  330.13   19.95
   4  -5  -4  323.15   19.56
   4   5  -4  326.65   20.00
  -4  -5   4  298.29   19.90
   4  -5  -4  302.48   20.22
   4   5  -3   57.29    5.25
   4  -5  -3   60.11    4.83
  -4  -5   3   55.53    5.15
   4  -5  -3   70.99    6.12
   4   5  -2    6.00    3.14
   4  -5  -2    4.61    2.80
   4  -5  -2    2.79    3.78
  -4  -5   2    4.42    2.82
   4   5  -1   88.92    6.53
   4  -5  -1   89.56    6.66
  -4  -5   1   88.68    6.47
   4  -5  -1   83.31    7.27
  -4   5   1   94.13    6.65
   4   5   0   20.03    3.11
   4  -5   0   28.18    3.64
  -4  -5   0   23.35    3.33
   4  -5   0   22.03    4.30
  -4   5   0   24.15    3.52
  -4   5  -1   31.68    4.09
   4  -5   1   33.96    4.18
  -4  -5  -1   35.06    4.01
   4   5   1   42.64    3.81
   4  -5   1   43.29    4.53
  -4  -5  -1   49.37    4.72
  -4  -5  -1   32.51    3.75
  -4   5  -2  155.44    9.95
  -4  -5  -2  136.22    9.76
   4  -5   2  144.32   10.16
   4  -5   2  149.75   10.28
   4   5   2  142.07    9.63
   4   5   2  164.68   10.41
  -4  -5  -2  141.04   10.18
  -4  -5  -2  162.19    9.64
  -4   5  -3  188.46   12.04
  -4  -5  -3  199.81   11.95
   4   5   3  191.66   11.72
   4  -5   3  184.95   12.43
   4   5   3  191.02   12.55
  -4  -5  -3  187.58   12.32
  -4  -5  -3  165.88   11.65
  -4   5  -4  114.04    7.81
  -4  -5  -4  119.01    7.69
   4  -5   4  114.21    8.40
   4   5   4  108.87    7.33
  -4  -5  -4   99.65    8.08
   4   5   4  121.32    8.58
  -4  -5  -4  115.28    7.35
  -4   5  -5    9.69    3.13
  -4  -5  -5   11.20    2.78
   4  -5   5   12.03    3.90
   4   5   5   12.46    1.90
  -4  -5  -5   12.07    3.72
  -4  -5  -5    7.48    2.01
  -4   5  -6   10.75    3.11
   4  -5   6   14.48    4.14
  -4  -5  -6   10.17    3.58
  -4  -5  -7   25.37    4.07
   4   5   7   23.91    4.60
  -4   5  -7   24.68    3.61
   4   5   8  376.09   22.17
   4   5   8  341.25   21.03
  -4  -5  -8  332.05   21.41
  -4   5  -8  351.54   21.42
   4  -5   9   26.20    5.44
  -4   5  -9   25.43    4.19
   4   5   9   29.84    2.84
   4   5   9   44.42    5.52
  -4  -5  -9   41.98    4.00
   4  -5  10   20.03    5.00
   4   5  10   17.92    1.80
  -4   5 -10   27.35    3.96
   4   5  10   17.14    5.30
  -4  -5 -10   21.33    3.41
  -4   5 -11    4.59    3.92
  -4  -5 -11    4.08    2.96
   4   5  11    5.73    4.99
   4  -5  11   -0.39    4.98
  -4   5 -12  163.28   12.07
   4   5  12  181.43   13.29
  -4  -5 -12  198.52   11.74
   4  -5  12  189.21   13.36
   4  -5  13   34.35    7.37
   4  -5  13   36.81    6.52
   4   5  13   33.65    6.14
   4  -5  14   18.02    7.37
   4  -5  14   19.45    6.07
   4   5  14   17.23    5.91
   4  -5  15   28.71    8.09
   4   5  15   23.55    6.47
   4  -5  15   11.56    6.23
   4  -5  16   39.92    8.57
   4   5  16   47.60    7.36
   4  -5  17   35.78    8.50
  -4   6  17   41.25    6.79
  -4   6  16   30.51    6.33
  -4  -6  16   48.49    9.06
   4   6 -16   34.20    7.20
   4  -6 -15   25.25    6.15
  -4  -6  15   24.55    8.23
   4   6 -15   31.94    6.68
  -4   6  15   17.66    6.00
  -4   6  15   21.15    5.95
  -4  -6  15   20.52    6.70
   4  -6 -14    8.02    5.89
  -4  -6  14   25.10    7.47
   4   6 -14   21.70    6.01
  -4   6  14    3.67    5.83
   4   6 -14   15.52    6.19
  -4  -6  14    9.43    6.00
   4  -6 -13  107.10    9.67
   4   6 -13  121.19    9.68
  -4  -6  13  120.12    9.75
   4   6 -13  114.04    9.76
  -4   6  13   82.88    8.94
  -4  -6  13  103.27   10.27
   4   6 -12   13.05    5.66
   4   6 -12   39.50    6.07
  -4  -6  12    4.95    6.22
   4   6 -12   26.22    2.28
   4   6 -12   24.22    2.56
  -4   6  12   16.15    5.72
   4  -6 -12   22.55    6.09
   4   6 -11   76.32    7.49
   4   6 -11   77.00    5.34
  -4  -6  11   87.06    8.35
   4   6 -11   78.49    5.38
  -4   6  11   60.68    7.71
   4  -6 -11   73.34    7.93
   4   6 -10   12.65    2.52
   4  -6 -10   11.51    2.16
   4   6 -10   24.60    5.26
  -4  -6  10   15.24    5.26
   4   6 -10   10.89    2.69
  -4   6  10    4.90    5.18
   4  -6 -10   -4.22    5.66
  -4  -6   9  155.43   10.91
   4   6  -9  150.65   10.73
   4   6  -9  156.21    9.37
   4   6  -9  151.71   10.80
  -4   6   9  126.46   10.74
   4   6  -9  125.18    9.49
   4  -6  -9  130.07   11.21
   4  -6  -8  262.22   19.60
   4   6  -8  273.31   18.22
   4   6  -8  312.93   19.32
   4  -6  -8  284.59   18.04
   4   6  -8  300.91   18.42
  -4  -6   8  305.76   19.26
   4  -6  -8  308.37   17.89
   4   6  -7  133.32    9.56
   4  -6  -7  104.42   10.08
   4  -6  -7  117.64    8.02
  -4  -6   7  120.89    9.41
   4   6  -7  135.57    8.50
   4  -6  -6  429.34   25.86
   4   6  -6  427.05   26.68
   4   6  -6  417.48   26.58
   4  -6  -6  399.64   26.95
  -4  -6   6  434.33   26.68
   4   6  -5  145.16   10.06
   4  -6  -5  135.64    9.23
   4   6  -5  138.10   10.04
  -4  -6   5  136.34   10.04
   4  -6  -5  126.06   10.73
  -4  -6   4   76.75    6.38
   4  -6  -4   64.61    5.61
   4   6  -4   72.29    6.31
   4   6  -4   69.37    6.32
   4  -6  -4   56.16    7.14
   4   6  -3  221.85   14.29
   4  -6  -3  216.26   14.82
  -4  -6   3  208.28   14.18
   4   6  -3  210.80   14.25
   4  -6  -3  218.45   13.94
   4   6  -2  106.18    8.12
   4  -6  -2  103.39    7.75
   4   6  -2  103.73    7.89
   4  -6  -2  102.89    8.49
  -4  -6   2  110.47    8.00
   4   6  -1  399.48   24.21
   4   6  -1  391.53   24.12
   4  -6  -1  388.36   24.17
  -4   6   1  389.57   24.22
   4  -6  -1  363.60   24.58
  -4  -6   1  381.92   24.06
   4   6   0   63.19    5.67
   4  -6   0   58.40    5.61
   4   6   0   60.56    5.22
  -4   6   0   57.95    5.50
   4  -6   0   53.82    6.53
  -4  -6   0   50.92    6.21
  -4  -6   0   58.44    5.09
  -4  -6  -1  992.48   58.18
   4   6   1  958.43   58.17
   4   6   1  976.93   58.06
   4  -6   1  973.63   58.36
  -4   6  -1  973.25   58.26
   4  -6   1  925.37   58.66
  -4  -6  -1  937.71   58.48
  -4  -6  -1  939.24   58.00
   4   6   2  187.63   12.33
  -4  -6  -2  223.11   12.46
   4   6   2  184.96   12.07
   4  -6   2  185.69   12.74
  -4   6  -2  189.58   12.49
  -4  -6  -2  164.31   12.82
  -4  -6  -2  179.27   12.10
   4   6   3  118.59    8.25
  -4  -6  -3  119.29    8.18
   4  -6   3  118.50    8.78
   4   6   3  119.25    7.88
  -4   6  -3  108.72    8.32
   4   6   3  131.50    9.26
  -4  -6  -3   96.24    8.94
  -4  -6  -3  103.87    7.84
  -4  -6  -4  121.24    8.70
   4   6   4  124.09    8.76
  -4   6  -4  136.16    9.01
   4  -6   4  125.15    9.51
   4   6   4  118.63    8.26
  -4  -6  -4  130.66    9.59
   4   6   4  147.72    9.89
  -4  -6  -4  126.21    8.31
  -4   6  -5  328.57   21.39
   4   6   5  326.96   21.20
  -4  -6  -5  352.72   21.24
  -4  -6  -5  346.10   20.89
   4  -6   5  329.51   22.22
  -4  -6  -5  343.32   21.79
   4   6   5  379.44   22.04
   4   6   5  334.84   20.87
   4  -6   5  350.69   21.97
  -4   6  -6  151.23    9.74
  -4  -6  -6  149.30    9.47
   4   6   6  151.18    9.46
  -4  -6  -6  131.66    8.97
  -4  -6  -6  135.03   10.24
   4  -6   6  130.75   10.54
   4   6   7  323.10   21.05
  -4  -6  -7  345.51   21.75
   4  -6   7  374.80   22.23
  -4   6  -7  347.25   21.37
   4  -6   8  263.38   17.20
  -4   6  -8  258.41   16.33
   4   6   8  243.35   17.28
  -4  -6  -8  266.76   16.73
   4   6   8  253.03   15.95
  -4   6  -9  130.92    9.39
   4   6   9  140.12    8.67
   4   6   9  125.30   10.61
  -4  -6  -9  125.36    9.49
   4   6  10   18.19    5.88
  -4  -6 -10   12.55    4.01
  -4   6 -10   11.39    4.08
  -4  -6 -11  119.46    9.22
   4  -6  11  131.77   10.89
  -4   6 -11  147.75    9.82
   4   6  11  153.98   11.11
   4  -6  12   86.47    8.39
   4   6  12   76.65    8.31
   4  -6  13   43.85    6.91
   4   6  13   35.53    7.05
   4   6  14   29.81    6.72
   4  -6  14   38.25    8.50
   4  -6  15   44.72    9.22
   4   7 -14   23.01    6.81
  -4   7  14   13.92    6.62
   4  -7 -14   15.28    6.98
  -4  -7  13   23.58    7.72
   4   7 -13   15.17    6.37
   4  -7 -13   12.32    6.79
  -4  -7  12   32.88    7.72
  -4  -7  12   27.67    6.83
   4  -7 -12   51.48    7.77
   4   7 -12   45.27    7.03
   4   7 -11    4.12    5.39
   4   7 -11    6.72    5.84
  -4  -7  11    7.99    5.92
   4   7 -11   10.01    3.09
   4  -7 -11   18.15    6.60
   4   7 -10   21.24    3.42
   4   7 -10   20.79    5.66
   4  -7 -10   26.90    3.06
   4   7 -10   24.99    5.61
  -4  -7  10   33.66    6.33
   4   7 -10   18.83    3.79
   4  -7 -10   27.74    6.84
   4   7  -9    5.47    3.22
   4  -7  -9    8.93    2.95
  -4  -7   9    5.31    5.54
   4   7  -9    4.54    5.52
   4   7  -9    4.53    3.69
   4  -7  -9    4.15    6.67
   4   7  -8   34.59    4.46
   4  -7  -8   22.94    7.04
  -4  -7   8   42.55    6.43
   4   7  -8   35.25    6.11
   4   7  -8   38.43    4.77
   4  -7  -8   39.98    3.36
   4   7  -7   13.69    3.97
  -4  -7   7   21.54    5.49
   4   7  -7    8.33    5.16
   4  -7  -7   11.48    2.97
   4   7  -7   25.23    5.24
   4   7  -7   22.53    4.43
   4  -7  -7   14.16    6.61
   4   7  -6   26.69    5.42
  -4  -7   6   32.13    5.70
   4  -7  -6   31.46    3.91
   4   7  -6   39.66    5.51
   4  -7  -6   29.65    6.72
   4  -7  -5    7.00    3.50
   4   7  -5    8.21    4.81
  -4  -7   5   11.37    4.88
   4   7  -5    6.86    4.69
   4  -7  -5   10.28    6.23
   4   7  -4  104.67    8.53
   4  -7  -4  119.00    8.02
   4   7  -4   95.20    8.50
   4  -7  -4  113.27    9.62
  -4  -7   4  104.13    8.58
   4   7  -3   67.20    6.74
   4  -7  -3   70.76    6.13
   4   7  -3   55.02    6.36
   4  -7  -3   69.93    7.79
  -4  -7   3   68.33    6.59
  -4   7   2    9.11    4.57
   4   7  -2   12.58    4.44
   4   7  -2    7.69    4.36
   4  -7  -2   15.86    4.18
   4  -7  -2   13.34    5.40
  -4  -7   2    9.14    4.26
  -4   7   1   57.44    5.92
   4   7  -1   49.64    5.72
   4  -7  -1   60.03    5.80
   4   7  -1   50.73    5.77
   4  -7  -1   65.06    7.06
  -4  -7   1   47.25    6.75
  -4  -7   1   55.68    5.80
  -4   7   0   22.64    4.74
   4   7   0   16.25    4.60
  -4  -7   0   17.85    4.25
   4  -7   0   17.32    4.57
   4   7   0   11.78    4.02
  -4  -7   0   13.64    5.72
   4  -7   0   10.86    5.75
  -4  -7   0    9.37    4.03
  -4   7  -1   56.29    6.07
   4   7   1   48.41    5.71
  -4  -7  -1   57.75    5.93
   4   7   1   55.71    5.51
   4  -7   1   50.91    6.05
  -4  -7  -1   65.80    7.14
   4  -7   1   65.84    7.48
  -4  -7  -1   64.60    5.61
  -4   7  -2  164.44   11.16
   4   7   2  157.29   11.05
  -4  -7  -2  149.77   11.00
   4   7   2  163.02   10.65
   4  -7   2  157.59   11.51
   4  -7   2  137.29   12.23
  -4  -7  -2  149.39   11.95
   4   7   2  181.46   11.85
  -4  -7  -2  161.07   10.72
  -4   7  -3   29.26    4.86
  -4  -7  -3   46.61    4.94
   4   7   3   30.37    4.71
   4   7   3   33.33    4.05
   4  -7   3   40.97    5.50
  -4  -7  -3   30.33    5.98
   4   7   3   50.38    6.39
  -4  -7  -3   34.37    4.25
  -4   7  -4   35.16    4.72
   4   7   4   20.59    4.49
  -4  -7  -4   43.09    4.61
   4  -7   4   20.83    5.42
   4   7   4   31.70    6.11
  -4  -7  -4   30.59    6.00
  -4  -7  -4   30.01    3.77
  -4  -7  -5   24.87    3.32
  -4   7  -5   18.63    4.46
   4   7   5   23.77    4.30
  -4  -7  -5   20.97    4.29
   4  -7   5   37.19    5.82
   4   7   5   24.69    6.13
  -4  -7  -5   29.18    5.70
  -4  -7  -6    2.56    2.45
  -4  -7  -6    2.73    3.66
   4   7   6    4.09    3.56
   4  -7   6    7.46    5.11
  -4   7  -6   11.62    3.85
   4   7   6    9.27    5.48
   4  -7   6    6.15    6.78
  -4  -7  -6    5.21    5.38
  -4  -7  -7   -2.88    3.55
   4   7   7    4.08    3.35
   4  -7   7    6.55    5.41
  -4   7  -7   -0.23    3.97
   4  -7   7   14.93    6.91
  -4  -7  -7    1.93    5.24
   4   7   8    6.01    3.28
  -4   7  -8    4.04    3.76
   4  -7   8    3.83    5.62
   4   7   8    0.44    5.95
   4  -7   8    3.75    6.70
  -4  -7  -8    5.54    5.43
   4  -7   9   28.29    6.24
   4   7   9   28.88    6.28
  -4  -7  -9   24.79    5.27
  -4   7  -9   26.37    4.49
   4   7  10   17.54    6.61
   4  -7  10   19.27    6.57
  -4   7 -10   35.06    4.68
   4   7  11   22.81    6.42
   4  -8 -12    5.47    7.64
   4  -8 -11   24.58    8.05
   4   8 -11   37.01    6.83
  -4  -8  11   25.55    7.35
  -4  -8  10   92.67    9.76
   4   8 -10   94.22    9.65
   4  -8 -10  108.90   10.40
   4   8  -9   21.52    6.63
  -4  -8   9   38.17    7.01
   4  -8  -9   22.53    7.94
   4   8  -9   24.29    4.56
   4   8  -9   18.22    4.26
   4   8  -8  255.52   16.60
   4   8  -8  256.58   17.60
   4   8  -8  225.31   17.67
   4  -8  -8  249.27   18.49
   4   8  -8  273.61   16.87
  -4  -8   8  273.95   17.89
  -4  -8   7  163.66   12.67
   4  -8  -7  160.88   10.91
   4   8  -7  174.32   11.50
   4   8  -7  148.16   12.35
   4   8  -7  165.54   12.67
   4   8  -7  181.86   11.90
   4  -8  -7  163.03   13.77
  -4  -8   6   52.31    7.14
   4   8  -6   40.61    5.34
   4  -8  -6   45.04    4.90
   4   8  -6   44.40    6.55
   4   8  -6   28.04    6.06
   4   8  -6   47.24    5.94
   4  -8  -6   34.55    7.92
   4  -8  -5  150.71    9.76
  -4  -8   5  135.12   10.86
   4   8  -5  119.38   10.58
   4   8  -5  134.32   10.80
   4   8  -5  136.72   10.54
   4  -8  -5  117.61   11.88
  -4  -8   4   72.77    7.68
   4   8  -4   70.04    7.75
   4   8  -4   64.14    7.35
   4  -8  -4   70.20    6.64
   4   8  -4   83.86    7.73
   4  -8  -4   89.98    9.43
  -4  -8   3   49.38    6.26
  -4   8   3   50.09    6.66
   4   8  -3   40.05    6.35
   4   8  -3   41.35    6.21
   4  -8  -3   43.16    5.70
  -4  -8   3   51.68    7.89
   4  -8  -3   38.11    7.69
  -4   8   2  146.18   11.32
   4   8  -2  145.27   11.08
   4   8  -2  140.85   10.91
   4   8  -2  166.44   11.71
  -4  -8   2  139.34   12.09
   4  -8  -2  150.16   12.38
  -4  -8   2  162.22   11.13
   4  -8  -2  148.75   10.87
  -4   8   1   32.58    5.96
   4   8  -1   33.28    5.79
   4  -8  -1   38.15    5.82
   4   8  -1   37.20    5.47
  -4  -8   1   28.96    7.19
   4   8  -1   53.02    7.15
   4  -8  -1   47.41    7.36
  -4  -8   1   35.68    5.73
  -4   8   0  678.68   41.74
  -4  -8   0  645.89   41.67
   4   8   0  622.60   41.59
   4  -8   0  718.28   41.77
   4   8   0  656.49   41.44
   4  -8   0  657.89   42.37
  -4  -8   0  622.82   42.18
   4   8   0  782.09   42.41
  -4  -8   0  725.64   41.58
  -4   8  -1   47.87    5.95
  -4  -8  -1   60.46    6.25
   4   8   1   35.63    6.00
   4  -8   1   38.20    5.91
   4   8   1   38.32    5.32
   4   8   1   59.20    7.54
  -4  -8  -1   50.40    7.60
   4  -8   1   42.22    7.38
  -4  -8  -1   50.64    5.81
  -4   8  -2   82.56    7.76
   4   8   2   78.07    7.44
  -4  -8  -2   98.09    7.59
   4  -8   2   67.91    7.91
   4   8   2  114.25    9.24
  -4  -8  -2   70.49    8.87
   4  -8   2   93.30    9.39
  -4  -8  -2   81.11    7.08
  -4   8  -3   12.14    4.95
  -4  -8  -3   27.69    5.13
   4   8   3   33.64    5.02
   4  -8   3   25.18    5.85
   4  -8   3   32.43    7.36
  -4  -8  -3   27.35    7.05
   4   8   3   38.31    7.26
  -4  -8  -3   26.93    4.40
  -4   8  -4   43.54    5.46
  -4  -8  -4   37.01    5.15
   4   8   4   37.44    5.31
   4  -8   4   31.59    6.49
   4  -8   4   51.03    7.80
   4   8   4   35.63    7.35
  -4  -8  -4   37.90    7.32
  -4  -8  -4   41.86    4.66
  -4  -8  -5   56.62    4.95
  -4   8  -5   48.13    6.08
   4   8   5   58.92    5.84
  -4  -8  -5   58.57    5.88
   4  -8   5   47.24    7.52
   4   8   5   65.80    7.88
  -4  -8  -5   33.03    7.40
  -4   8  -6   17.41    4.66
   4   8   6   12.76    4.16
  -4  -8  -6   20.52    4.36
   4  -8   6   18.73    6.14
   4   8   6   23.51    6.95
  -4  -8  -6   18.55    6.88
   4  -8   7   13.16    6.53
  -4  -8  -7   12.16    6.28
  -4   8  -7   14.32    4.40
   4   8   7   12.76    4.15
   4   8   7   10.93    6.96
   4  -8   7    8.14    7.76
  -4   8  -8   66.09    6.31
   4  -8   8   52.78    7.91
   4  -8   9   16.14    6.80
   4  -9 -10    9.71    8.52
   4  -9  -9   10.59    8.60
   4  -9  -8   26.49    9.03
  -4  -9   8   23.95    7.14
   4   9  -7   11.07    6.33
   4  -9  -7    1.15    8.49
   4   9  -7    5.49    6.50
   4   9  -7    0.33    5.07
  -4  -9   7    5.50    6.56
  -4  -9   6   -5.69    6.30
   4   9  -6   -6.49    4.81
   4   9  -6    1.34    5.99
   4   9  -6    8.71    6.07
   4   9  -6    0.70    5.74
   4  -9  -6    1.11    7.96
  -4  -9   5    5.00    5.91
   4   9  -5    5.57    5.23
   4   9  -5    6.06    6.09
   4   9  -5   -2.07    5.61
  -4  -9   5   -6.98    7.24
   4   9  -5    2.96    6.47
   4  -9  -5   -5.42    8.08
  -4  -9   4   21.82    6.31
  -4   9   4   23.59    6.19
   4   9  -4   11.69    6.30
   4   9  -4   17.70    5.79
   4  -9  -4   27.42    4.92
   4   9  -4   20.74    6.38
  -4  -9   4   30.04    8.19
   4  -9  -4   21.87    8.28
  -4  -9   3   24.12    6.16
  -4   9   3   24.17    6.69
   4   9  -3   31.87    6.28
   4  -9  -3   27.92    5.10
   4   9  -3   13.38    5.60
   4   9  -3   20.62    6.42
  -4  -9   3   23.87    8.30
   4  -9  -3   17.91    7.98
  -4   9   2   25.84    6.39
   4   9  -2   13.60    5.97
  -4  -9   2   33.69    6.36
   4   9  -2   16.11    5.24
   4  -9  -2   18.81    5.08
  -4  -9   2   24.11    8.07
   4   9  -2   35.92    7.85
   4  -9  -2   21.86    7.87
  -4  -9   2   20.70    5.50
  -4   9   1    3.16    6.02
  -4  -9   1    9.21    5.50
   4   9  -1    6.72    5.55
   4  -9  -1    1.70    5.30
   4   9  -1    1.81    6.76
  -4  -9   1    6.05    7.38
   4  -9  -1    3.62    7.22
  -4  -9   1    2.35    5.39
  -4   9   0    9.09    5.87
   4   9   0   -4.65    5.38
  -4  -9   0   -7.47    5.61
   4  -9   0   -0.36    5.17
   4  -9   0  -10.81    7.72
   4   9   0   -1.89    6.99
  -4  -9   0  -10.41    7.50
  -4  -9   0    7.89    5.06
  -4   9  -1   18.65    5.88
   4   9   1   24.01    5.26
  -4  -9  -1   15.68    5.75
   4  -9   1   24.78    5.77
   4   9   1   22.54    7.42
   4  -9   1   30.29    8.08
  -4  -9  -1   17.12    7.55
  -4  -9  -1   26.85    5.25
  -4   9  -2   15.23    5.50
  -4  -9  -2    3.27    5.07
   4   9   2    5.89    4.91
   4  -9   2   25.32    5.95
   4   9   2    9.15    7.14
  -4  -9  -2   -1.46    7.64
   4  -9   2   23.67    7.46
  -4  -9  -2   10.97    4.80
   4  -9   3    1.26    6.04
  -4  -9  -3    9.67    5.09
  -4  -9  -3   -0.48    7.44
   4   9   3    4.20    6.97
   4   9   3    3.12    4.78
  -4   9  -3    2.06    5.82
   4   9   4   -0.59    4.46
  -4   9  -4    1.98    5.32
  -4  -9  -4    4.14    4.83
   4  -9   4   -4.41    6.43
   4   9   4   -9.16    7.43
  -4  -9  -4    0.95    7.28
  -4   9  -5    2.86    4.87
   4   9   5   11.11    4.99
  -4  -9  -5    7.37    7.38
   4  -9   5   -9.68    6.45
   4  -9   6   13.45    6.88
  -4   9  -6   12.62    5.21
  -4 -10   5    1.83    6.93
  -4 -10   4   10.06    6.61
   4  10  -4    2.69    6.62
   4  10  -4    7.43    7.03
  -4 -10   3   48.27    7.55
   4  10  -3   50.66    8.60
  -4 -10   2    9.88    6.21
   4  10  -2    5.80    7.33
   4  10  -2   11.56    6.30
   4  10  -1    5.57    7.24
   4  10  -1   12.77    6.33
   4 -10   0  157.88   11.87
  -4 -10   0  157.36   12.18
   4  10   0  144.21   11.89
   4 -10   1   17.97    6.67
  -4 -10  -1   11.92    6.45
   4  10   1   12.11    5.96
  -4 -10  -2   64.05    9.95
   4  10   2   53.52    6.89
   4 -10   2   47.04    7.93
  -4 -10  -3   48.84    9.80
  -5   0  20  280.68   19.81
  -5   0  19    0.25    4.30
  -5   0  19   -4.90    6.86
   5   0 -18   11.59    4.31
  -5   0  18   16.29    2.37
  -5   0  18   13.55    3.17
  -5   0  18   18.51    2.82
  -5   0  18   17.97    4.41
  -5   0  18   11.81    6.38
   5   0 -17    6.33    4.10
  -5   0  17    2.49    2.06
  -5   0  17    0.93    2.74
  -5   0  17   -1.59    2.46
  -5   0  17   -2.09    3.77
  -5   0  17    2.78    5.95
   5   0 -16   39.09    5.04
  -5   0  16   48.52    3.55
  -5   0  16   38.95    3.91
  -5   0  16   40.99    3.59
  -5   0  16   44.47    4.85
  -5   0  16   37.93    6.46
   5   0 -15   -1.10    3.66
  -5   0  15    3.78    2.55
  -5   0  15   -1.72    2.08
  -5   0  15   -3.02    2.11
  -5   0  15   -4.80    3.63
  -5   0  15   -4.15    5.28
   5   0 -14   34.37    4.43
  -5   0  14   35.88    3.61
  -5   0  14   37.28    3.24
   5   0 -14   47.00    3.72
   5   0 -14   43.30    4.98
  -5   0  14   40.50    3.21
  -5   0  14   35.46    5.71
  -5   0  14   37.33    4.33
  -5   0  13   -1.67    2.93
   5   0 -13    3.06    2.97
   5   0 -13    1.73    2.44
  -5   0  13    0.70    2.20
  -5   0  13   -2.56    1.88
   5   0 -13   -1.76    3.61
  -5   0  13   -0.99    1.72
  -5   0  13   -0.88    4.35
   5   0 -12  384.36   24.03
   5   0 -12  395.32   23.78
  -5   0  12  386.44   23.73
  -5   0  12  398.21   23.63
   5   0 -12  392.57   24.20
  -5   0  12  372.28   23.63
  -5   0  12  406.20   24.50
  -5   0  12  404.66   24.00
   5   0 -11   -1.30    1.96
  -5   0  11    0.42    1.94
  -5   0  11   -0.08    1.49
   5   0 -11    5.50    2.48
  -5   0  11    1.97    3.43
   5   0 -11    0.20    3.10
  -5   0  11   -0.35    1.58
  -5   0  11    1.13    2.57
  -5   0  10    7.47    1.56
  -5   0  10   11.07    1.91
  -5   0  10   12.55    3.28
   5   0 -10    9.59    3.08
  -5   0  10    7.03    2.34
   5   0 -10    7.03    2.33
  -5   0   9   -0.70    1.28
  -5   0   9    1.03    1.59
  -5   0   9    0.20    2.90
   5   0  -9    1.19    2.61
  -5   0   9    0.27    2.13
   5   0  -9    0.28    2.11
  -5   0   8  544.82   32.48
  -5   0   8  529.01   32.57
   5   0  -8  528.76   32.85
  -5   0   8  550.63   32.73
   5   0  -8  571.22   32.75
  -5   0   8  511.20   32.99
  -5   0   7    0.06    1.01
  -5   0   7   -0.49    1.38
   5   0  -7    2.19    2.15
  -5   0   7   -0.33    2.31
  -5   0   7   -1.03    1.50
   5   0  -7   -0.35    1.64
  -5   0   6 1807.78  112.06
  -5   0   6 1856.65  112.15
   5   0  -6 1879.98  112.15
  -5   0   6 1900.18  112.32
   5   0  -6 1901.75  112.28
  -5   0   6 1910.22  111.97
  -5   0   5    0.26    0.84
   5   0  -5   -0.06    0.90
  -5   0   5    1.29    1.22
   5   0  -5   -2.49    1.36
  -5   0   5   -1.05    1.05
   5   0  -5   -0.21    1.04
   5   0  -4 5668.19  332.77
  -5   0   4 5623.99  332.78
  -5   0   4 5392.75  332.89
   5   0  -4 5611.19  332.88
   5   0  -4 5532.44  332.84
  -5   0   3   -0.38    0.91
   5   0  -3   -0.16    1.13
   5   0  -3    0.06    0.81
   5   0  -3    0.46    1.11
  -5   0   2  559.07   33.42
   5   0  -2  556.91   33.37
  -5   0   2  549.28   33.43
   5   0  -1    0.34    1.31
  -5   0   1   -0.90    1.21
   5   0  -1    0.71    1.13
  -5   0   0    6.79    1.44
   5   0   0    8.19    1.49
  -5   0  -1    2.58    1.59
   5   0   1    1.16    1.13
  -5   0  -1    2.35    1.08
   5   0   2 3871.61  224.32
  -5   0  -2 3611.37  224.61
   5   0   2 3599.51  224.64
   5   0   3    0.30    0.92
   5   0   3    0.88    1.63
  -5   0  -3   -0.27    1.60
   5   0   4  115.83    6.97
  -5   0  -4   94.30    6.81
  -5   0  -5    1.69    1.78
   5   0   5    3.05    1.89
   5   0   6    9.57    2.39
   5   0   6    7.41    1.61
  -5   0  -6    9.37    2.13
   5   0   6    9.16    2.02
   5   0   7   -0.18    2.32
   5   0   7   -0.27    1.76
  -5   0  -7   -0.47    2.13
   5   0   7    1.18    1.99
   5   0   8  383.93   22.80
   5   0   8  395.58   23.22
  -5   0  -8  399.25   23.09
   5   0   8  342.19   22.88
   5   0   8  365.35   23.01
   5   0   9   -0.70    2.17
   5   0   9   -5.90    3.06
   5   0   9   -4.28    2.75
  -5   0  -9    2.47    2.67
   5   0   9   -1.90    2.39
   5   0  10  130.98    8.35
   5   0  10  129.36    8.58
   5   0  10  118.24    8.72
  -5   0 -10  125.08    8.54
   5   0  10  119.27    8.32
   5   0  11   -0.16    2.89
   5   0  11    1.69    3.48
   5   0  11   -0.62    3.27
  -5   0 -11    2.93    3.11
   5   0  11    2.52    2.81
   5   0  12 2141.66  124.51
   5   0  12 2037.48  124.84
   5   0  12 2221.39  124.75
   5   0  12 1935.38  124.52
   5   0  13   -1.90    3.93
   5   0  13   -1.89    3.06
   5   0  13    1.16    3.90
   5   0  13    0.59    3.65
   5   0  14    6.76    3.86
   5   0  14   10.08    4.16
   5   0  14    8.17    3.96
   5   0  15    7.54    4.30
   5   0  15    4.14    4.19
   5   0  15   -2.00    4.16
   5   0  16    5.26    4.64
   5   0  16    4.89    4.18
   5   0  16    7.48    4.60
   5   0  17    6.25    4.49
   5   0  17    9.01    4.74
  -5  -1  21   29.55    7.80
  -5   1  20    3.88    7.50
  -5  -1  20    1.35    7.11
  -5  -1  20    4.74    4.63
  -5  -1  19   11.46    6.87
  -5   1  19   26.22    7.47
  -5  -1  19   15.50    5.41
   5   1 -19   18.63    5.04
   5   1 -18    2.11    4.59
  -5  -1  18    1.13    3.71
  -5   1  18   -4.78    3.07
  -5   1  18    3.91    3.44
  -5   1  18    1.54    3.46
  -5  -1  18   -0.58    4.38
  -5  -1  18   -0.40    6.38
  -5   1  18    7.23    6.87
  -5  -1  17   52.51    5.16
   5  -1 -17   48.81    6.23
  -5  -1  17   37.88    7.17
   5   1 -17   59.34    6.02
   5  -1 -17   64.28    5.40
  -5   1  17   54.23    5.02
  -5   1  17   48.25    7.62
  -5   1  17   54.26    5.19
  -5  -1  17   52.99    6.07
  -5   1  16   12.40    3.25
  -5  -1  16   16.71    4.26
  -5  -1  16   14.04    3.48
   5  -1 -16   14.84    3.55
   5   1 -16   20.48    4.66
   5  -1 -16    9.83    4.69
  -5  -1  16    7.64    5.57
  -5   1  16   16.24    3.28
  -5   1  16   10.73    5.81
  -5  -1  15   46.85    5.23
  -5   1  15   43.22    4.35
  -5  -1  15   52.48    4.58
   5   1 -15   47.08    4.64
   5  -1 -15   47.96    5.60
  -5  -1  15   47.45    6.27
  -5   1  15   38.39    6.53
  -5   1  15   43.24    4.31
   5  -1 -15   42.70    4.51
   5   1 -15   43.81    5.39
  -5   1  14    6.19    2.80
  -5  -1  14    5.49    3.70
   5  -1 -14    5.62    3.05
   5   1 -14    9.05    3.81
   5   1 -14    8.60    3.25
  -5  -1  14    8.60    3.08
   5  -1 -14    9.88    4.03
  -5  -1  14   14.13    4.67
  -5   1  14    5.42    2.91
  -5   1  14    7.38    5.20
  -5   1  13   70.24    5.26
  -5  -1  13   64.40    5.87
   5   1 -13   70.77    6.03
   5  -1 -13   67.47    5.43
  -5  -1  13   64.49    5.48
   5   1 -13   69.48    5.57
  -5  -1  13   86.08    6.66
   5  -1 -13   78.27    6.18
  -5   1  13   66.28    5.37
  -5   1  13   74.91    7.10
   5   1 -12   -1.71    3.29
   5  -1 -12    2.23    2.44
  -5  -1  12    0.25    3.74
   5  -1 -12    6.28    3.42
  -5  -1  12    0.15    2.48
   5   1 -12    3.16    2.89
   5  -1 -12    1.16    1.57
  -5   1  12    4.03    2.28
  -5  -1  12    5.29    3.06
  -5   1  12   12.18    4.31
   5  -1 -11    2.03    2.07
   5   1 -11    1.59    2.93
   5  -1 -11    0.77    3.20
  -5  -1  11    5.25    3.42
   5  -1 -11    1.79    1.47
  -5  -1  11    5.43    2.42
   5   1 -11    2.06    2.52
  -5  -1  11    5.94    2.96
  -5   1  11    4.22    2.11
  -5   1  11    3.57    4.03
   5  -1 -10   -1.62    1.99
   5   1 -10    0.55    2.55
  -5  -1  10    0.62    3.26
   5  -1 -10    2.77    2.89
  -5  -1  10   -0.14    2.15
  -5   1  10   -0.57    1.77
  -5  -1  10    2.03    2.57
  -5   1  10    1.65    3.54
   5   1  -9  100.62    7.24
   5   1  -9  109.17    7.39
  -5  -1   9   90.01    7.08
  -5  -1   9  118.60    7.34
  -5   1   9  106.47    6.86
   5  -1  -9   86.10    6.86
  -5   1   9  134.49    8.21
   5  -1  -9  122.88    7.50
  -5  -1   9  121.89    7.64
   5   1  -8 1538.44   92.55
  -5  -1   8 1561.14   92.44
   5  -1  -8 1583.59   92.35
  -5  -1   8 1564.32   92.56
   5  -1  -8 1545.70   92.60
  -5   1   8 1492.98   92.82
  -5  -1   8 1616.33   92.63
  -5   1   8 1501.93   92.32
   5   1  -8 1476.81   92.57
   5  -1  -7  304.60   19.89
  -5  -1   7  334.79   20.17
  -5   1   7  325.39   20.05
   5   1  -7  369.32   20.38
   5   1  -7  300.08   20.26
  -5  -1   7  357.36   20.33
   5  -1  -7  337.77   20.04
  -5   1   7  330.21   20.67
   5  -1  -7  350.20   20.46
  -5  -1   7  346.32   20.38
  -5  -1   6 1765.58  103.19
   5  -1  -6 1714.65  103.00
   5   1  -6 1651.03  102.90
  -5   1   6 1825.45  103.17
  -5   1   6 1721.56  103.14
  -5  -1   6 1766.28  102.94
   5  -1  -6 1740.70  103.09
  -5  -1   6 1857.70  103.31
   5   1  -6 1809.52  103.30
   5  -1  -6 1664.36  103.37
  -5   1   6 1582.39  103.48
  -5  -1   5  105.29    7.77
  -5   1   5  104.16    7.76
   5   1  -5  130.49    7.51
  -5   1   5  135.14    7.85
  -5  -1   5  133.80    7.57
  -5  -1   5  118.01    7.88
   5  -1  -5  114.91    7.70
   5   1  -5  105.49    7.89
  -5   1   5  127.48    8.25
   5  -1  -5  149.73    8.24
   5   1  -4  669.20   42.37
  -5   1   4  782.63   42.46
  -5   1   4  664.72   42.53
   5  -1  -4  725.79   42.46
  -5  -1   4  743.24   42.35
   5   1  -4  610.93   42.48
  -5  -1   4  737.54   42.49
   5   1  -3   39.90    2.93
  -5  -1   3   43.92    2.82
   5  -1  -3   58.29    3.20
  -5  -1   3   45.58    2.96
   5   1  -3   39.88    2.93
  -5   1   3   26.41    2.81
   5  -1  -3   31.55    2.89
   5   1  -2  976.34   52.85
  -5  -1   2  917.08   52.84
   5   1  -2  883.74   52.85
   5  -1  -2  784.92   52.80
  -5  -1   2  866.21   52.81
  -5  -1   1   69.90    4.42
   5   1  -1   68.99    4.45
  -5  -1   1   53.75    4.50
   5   1  -1   64.98    4.58
  -5  -1   1   79.90    4.61
  -5   1   1   79.39    4.81
   5   1  -1   69.28    4.53
   5   1   0 1481.16   82.87
  -5   1   0 1218.91   82.81
   5   1   0 1414.73   82.71
  -5  -1   0 1380.21   82.89
   5   1   0 1345.86   82.86
   5   1   0 1194.71   82.84
   5  -1   0 1464.11   82.91
  -5   1   0 1505.17   82.94
  -5  -1   0 1450.01   82.70
  -5   1  -1   37.56    2.97
   5  -1   1   45.49    3.02
   5   1   1   47.34    3.03
  -5   1  -1   48.47    3.10
   5  -1   1   33.93    2.93
  -5  -1  -1   34.65    2.52
  -5  -1  -2  266.13   16.69
   5   1   2  258.88   16.70
  -5   1  -2  286.86   16.81
   5  -1   2  274.99   16.71
   5  -1   2  278.66   16.66
   5  -1   3   37.20    2.88
  -5   1  -3   30.76    2.92
   5   1   3   23.24    2.66
  -5  -1  -3   32.40    2.72
   5  -1   3   24.71    2.58
  -5   1  -4  173.50   10.57
   5   1   4  175.43   10.47
  -5  -1  -4  160.33   10.48
   5  -1   4  153.27   10.49
   5  -1   5    2.97    2.16
   5   1   5    1.33    1.97
  -5   1  -5    3.85    1.94
  -5  -1  -5    3.63    2.04
   5  -1   5    1.21    1.95
   5  -1   6   94.93    6.78
   5  -1   6   97.16    7.00
   5  -1   6   94.02    6.71
  -5   1  -6  107.26    6.76
   5   1   6  101.95    6.80
  -5  -1  -6   94.15    6.80
   5   1   6  102.28    6.22
   5   1   7   72.10    5.44
   5  -1   7   72.91    5.90
   5  -1   7   70.00    5.75
   5  -1   7   88.20    6.05
   5   1   7   76.31    5.87
  -5   1  -7   82.09    5.83
  -5  -1  -7   78.58    5.90
   5   1   7   93.04    5.28
   5  -1   8   74.52    5.89
   5   1   8   71.42    5.32
   5  -1   8   76.41    5.53
   5  -1   8   82.11    5.66
   5   1   8   86.24    5.80
  -5   1  -8   73.47    5.63
   5  -1   8   67.71    5.92
  -5  -1  -8   74.43    5.82
   5   1   8   81.64    5.22
   5   1   9   37.83    3.82
   5  -1   9   37.21    4.32
   5  -1   9   45.49    4.02
   5  -1   9   37.41    3.97
   5   1   9   42.28    4.28
   5  -1   9   42.65    4.59
  -5   1  -9   46.98    4.05
   5   1   9   48.25    3.68
   5  -1  10  184.49   12.21
   5   1  10  172.67   11.78
   5  -1  10  202.75   12.46
   5   1  10  205.54   12.36
  -5   1 -10  188.19   12.12
   5   1  10  203.97   11.98
   5  -1  10  184.21   12.34
   5   1  10  195.18   12.02
   5  -1  10  172.20   12.13
   5   1  11   52.13    4.82
   5  -1  11   52.07    5.51
   5  -1  11   53.71    4.89
   5   1  11   50.57    4.35
   5  -1  11   65.66    5.18
   5   1  11   48.17    5.14
   5  -1  11   51.10    5.39
  -5   1 -11   57.59    4.85
   5   1  11   62.90    4.72
   5   1  12  304.26   18.58
   5  -1  12  310.33   18.96
   5  -1  12  284.52   18.68
   5   1  12  292.32   18.34
   5  -1  12  308.95   18.86
   5   1  12  274.50   18.80
   5   1  12  330.29   18.52
  -5   1 -12  292.14   18.61
   5  -1  12  274.96   18.68
   5   1  13    2.75    2.74
   5  -1  13   -2.39    3.78
   5   1  13    5.13    3.17
   5   1  13    1.66    3.16
   5  -1  13    6.31    4.27
   5  -1  13    0.24    3.71
   5   1  13    4.11    3.98
   5  -1  14    0.93    3.89
   5   1  14   -0.68    3.45
   5  -1  14    5.24    4.45
   5   1  14    2.13    3.28
   5   1  14    6.89    4.18
   5  -1  14    0.47    3.75
   5  -1  15   -0.24    4.41
   5  -1  15    5.63    3.86
   5   1  15   14.61    4.67
   5   1  15    5.68    3.54
   5  -1  15    7.36    4.71
   5   1  15    4.87    3.72
   5   1  16  112.51    8.05
   5  -1  16  100.46    8.09
   5   1  16  110.76    8.90
   5  -1  16  106.20    8.81
   5   1  16  113.22    8.08
   5  -1  16  101.41    8.65
   5  -1  17   40.13    6.20
   5   1  17   37.67    5.95
   5  -1  18    7.13    5.30
  -5  -2  21   -9.46    7.85
  -5  -2  21   -0.38    5.32
  -5  -2  20   24.34    7.40
  -5  -2  20   24.68    5.89
  -5   2  20   26.31    7.77
  -5  -2  19   -4.44    4.01
   5  -2 -19   -1.13    5.27
  -5  -2  19    5.09    6.93
   5   2 -19    8.28    5.16
  -5   2  19    3.76    4.16
  -5   2  19    0.97    7.83
  -5  -2  19   -4.23    4.99
  -5   2  18    0.16    3.21
  -5  -2  18   -1.35    4.86
   5   2 -18   12.35    5.61
  -5  -2  18    4.10    4.05
   5  -2 -18    4.62    5.16
  -5  -2  18    1.99    6.47
  -5   2  18   -2.76    3.96
  -5   2  18    4.29    7.30
  -5  -2  17   71.62    7.22
  -5  -2  17   77.52    6.79
   5   2 -17   70.18    7.75
  -5   2  17   88.44    6.19
   5  -2 -17   76.83    7.58
  -5  -2  17   76.99    8.28
  -5   2  17   83.72    6.73
  -5   2  17   84.30    9.09
  -5   2  16   27.05    3.54
  -5  -2  16   27.07    5.21
  -5  -2  16   31.88    4.62
   5   2 -16   35.47    5.00
   5   2 -16   29.48    5.32
  -5   2  16   28.95    7.03
  -5   2  16   32.54    4.62
  -5  -2  16   40.81    6.40
   5  -2 -16   30.87    5.25
  -5  -2  15  221.16   14.44
  -5   2  15  220.17   13.52
   5  -2 -15  201.63   14.22
   5   2 -15  214.76   14.07
   5  -2 -15  208.58   13.41
   5   2 -15  217.56   14.43
  -5   2  15  216.76   14.04
  -5  -2  15  234.08   14.85
  -5   2  15  181.07   15.33
  -5  -2  14  895.73   52.84
   5  -2 -14  833.24   52.62
  -5   2  14  858.57   52.21
   5   2 -14  897.89   52.60
   5   2 -14  884.65   52.88
   5  -2 -14  899.63   52.16
  -5   2  14  877.04   52.52
  -5   2  14  723.71   53.21
  -5  -2  14  860.47   52.94
  -5   2  13  309.72   18.76
   5   2 -13  298.96   19.22
   5   2 -13  319.93   19.52
   5  -2 -13  289.12   18.68
  -5  -2  13  340.78   19.58
  -5  -2  13  357.52   19.81
   5  -2 -13  295.82   19.29
  -5   2  13  250.54   19.94
  -5   2  12  618.49   36.58
   5   2 -12  620.15   36.91
   5  -2 -12  610.74   36.49
   5   2 -12  613.57   37.14
  -5  -2  12  622.11   37.15
   5  -2 -12  605.64   36.99
  -5   2  12  489.84   37.39
  -5  -2  12  613.06   37.18
  -5  -2  11   63.47    5.59
  -5   2  11   67.17    4.34
   5  -2 -11   65.41    5.40
   5   2 -11   45.68    4.95
   5  -2 -11   51.20    4.08
   5   2 -11   45.58    5.17
  -5  -2  11   67.13    5.38
  -5   2  11   63.41    6.57
   5   2 -10    3.32    2.92
   5  -2 -10    0.50    1.56
  -5   2  10    1.65    3.80
  -5  -2  10    5.93    3.14
  -5   2  10    0.60    1.94
  -5  -2  10    3.72    3.29
   5  -2 -10   -0.20    3.08
   5   2  -9    4.14    2.73
   5  -2  -9   10.33    1.74
  -5   2   9    6.13    3.99
  -5  -2   9    8.20    2.73
  -5   2   9   14.26    2.19
   5  -2  -9   13.96    3.30
  -5  -2   9   13.28    3.30
  -5  -2   8   20.11    3.11
   5   2  -8   26.84    3.12
   5  -2  -8   18.90    1.57
  -5  -2   8    9.90    2.89
   5  -2  -8   20.72    1.91
  -5   2   8   12.52    3.79
   5  -2  -8   23.92    3.40
   5   2  -7  175.31   12.17
   5  -2  -7  244.80   12.56
  -5   2   7  203.23   12.68
   5  -2  -7  175.74   11.62
  -5  -2   7  194.89   12.17
   5  -2  -6 1808.55  118.26
   5   2  -6 2025.38  117.77
   5  -2  -6 2026.05  117.87
  -5   2   6 1779.05  118.34
   5   2  -6 1980.41  118.18
   5  -2  -5 1362.95   84.63
   5   2  -5 1480.88   84.45
  -5   2   5 1405.83   85.02
   5  -2  -5 1285.12   84.92
  -5   2   4  398.73   22.00
   5   2  -4  361.70   21.72
   5  -2  -4  351.16   22.23
  -5   2   4  342.20   22.19
  -5  -2   4  340.24   21.95
   5   2  -3  824.14   50.75
  -5  -2   3  906.17   50.91
  -5  -2   3  819.66   50.93
  -5  -2   2  420.95   27.80
  -5  -2   2  452.18   27.77
   5   2  -2  464.86   27.75
  -5  -2   2  459.14   27.75
  -5  -2   2  480.19   27.84
   5   2  -2  485.07   27.84
  -5  -2   1  591.85   38.08
   5   2  -1  695.61   38.10
  -5  -2   1  669.36   38.07
  -5  -2   1  667.73   38.07
   5   2  -1  620.44   38.06
  -5   2   1  553.95   38.05
   5   2   0   13.72    1.73
  -5  -2   0   14.59    1.80
   5  -2   0   12.40    1.76
  -5   2   0   10.77    1.71
   5   2   0   13.05    1.86
  -5   2   0   17.93    2.48
  -5  -2   0   16.17    1.89
   5   2   0   13.71    1.67
  -5  -2   0   15.44    1.69
  -5  -2  -1  191.12   11.37
   5   2   1  194.25   11.31
   5  -2   1  168.80   11.34
  -5   2  -1  187.84   11.38
  -5  -2  -1  188.39   11.31
   5   2   1  158.61   11.43
   5  -2   1  203.08   11.59
   5   2   1  173.02   11.26
   5   2   2  884.40   51.84
  -5  -2  -2  885.82   51.87
   5  -2   2  838.79   52.04
   5   2   2  845.60   51.79
  -5   2  -2  853.81   51.89
   5  -2   2  871.95   51.89
   5   2   3  947.22   57.06
  -5   2  -3  925.35   57.11
   5  -2   3  978.45   57.13
  -5  -2  -3  994.45   56.86
  -5  -2  -3  827.04   57.20
   5   2   3  951.29   57.00
  -5   2  -4 6942.50  418.61
   5  -2   4 7075.04  418.56
   5   2   4 7108.64  418.47
   5   2   4 7337.46  418.73
   5   2   4 7138.54  418.47
   5  -2   4 7124.61  418.67
   5  -2   4 6289.47  418.66
   5  -2   5 1263.29   69.22
   5   2   5 1122.74   69.10
  -5   2  -5 1076.30   69.31
   5   2   5 1134.18   69.33
   5  -2   5 1127.65   69.29
   5   2   5 1165.85   69.08
   5  -2   5 1166.90   69.39
   5  -2   6  286.46   17.05
   5   2   6  247.07   16.91
  -5   2  -6  292.05   17.26
   5   2   6  287.50   17.23
   5   2   6  282.56   16.86
   5  -2   6  285.67   17.16
   5  -2   6  254.56   17.22
   5   2   7  474.96   27.16
   5  -2   7  450.60   27.43
   5  -2   7  490.68   27.39
   5   2   7  514.60   27.34
   5   2   7  493.52   27.60
  -5   2  -7  522.35   27.54
   5   2   7  399.66   26.80
   5  -2   7  451.21   27.62
   5  -2   8   94.52    6.85
   5  -2   8  102.10    6.66
   5   2   8   99.58    6.54
  -5   2  -8   76.31    6.70
   5   2   8  105.19    7.07
   5   2   8   91.81    5.90
   5  -2   8   98.99    7.12
   5   2   8   95.16    6.15
   5  -2   9  275.22   16.29
   5  -2   9  268.85   16.09
  -5   2  -9  283.08   16.09
   5   2   9  293.64   16.45
   5   2   9  233.17   15.46
   5  -2   9  255.02   16.39
   5   2   9  251.66   15.68
   5  -2  10  420.68   25.46
   5  -2  10  408.65   25.30
   5  -2  10  413.29   25.44
   5   2  10  436.14   25.62
  -5   2 -10  407.61   25.23
   5   2  10  392.39   24.76
   5  -2  10  432.02   25.72
   5   2  10  421.19   24.94
   5  -2  11    3.65    4.02
   5   2  11   -1.25    2.21
   5  -2  11    2.95    3.57
   5   2  11    4.86    1.95
   5  -2  11    5.14    3.10
   5  -2  11    6.58    3.70
   5   2  11    5.92    3.77
  -5   2 -11    4.91    2.95
   5   2  11    6.47    1.98
   5   2  12    1.07    2.25
   5  -2  12   -3.86    4.21
   5   2  12   -1.06    2.00
   5  -2  12    0.95    3.63
   5   2  12   -1.23    2.19
   5  -2  12    1.35    3.14
   5  -2  12   -1.94    3.90
   5   2  12   -0.27    4.19
  -5   2 -12    0.17    2.92
   5   2  12    3.15    2.13
   5  -2  13   62.77    6.20
   5   2  13   53.01    4.17
   5  -2  13   56.91    5.05
   5  -2  13   57.48    5.71
   5   2  13   54.79    6.05
  -5   2 -13   49.14    4.89
   5   2  13   55.76    4.27
   5   2  13   55.97    4.54
   5  -2  14   90.47    7.64
   5   2  14   72.09    5.33
   5  -2  14   90.88    6.30
   5  -2  14   80.11    7.05
   5   2  14   87.35    7.28
   5   2  14   71.02    5.51
  -5   2 -14   82.61    6.18
   5   2  14   75.26    5.70
   5  -2  15   82.62    7.54
   5   2  15   76.45    5.04
   5  -2  15   73.45    6.11
   5  -2  15   76.80    7.26
   5   2  15   88.16    7.48
   5   2  15   70.67    5.53
   5   2  15   77.13    5.73
   5  -2  16    3.19    5.19
   5  -2  16   -0.74    5.24
   5   2  16   -0.33    4.98
   5  -2  17   17.77    5.56
   5   2  17   23.70    5.29
   5  -2  17   18.65    5.85
   5  -2  18   -0.82    6.55
  -5  -3  21   30.73    7.46
  -5  -3  20   -5.61    7.63
  -5  -3  20   -1.25    6.28
   5   3 -20   -8.76    6.24
  -5  -3  19   -3.58    5.81
   5   3 -19    6.84    5.69
  -5  -3  19    6.56    4.56
  -5  -3  19    9.33    7.16
   5  -3 -19    4.51    5.35
  -5   3  19   -1.15    4.74
  -5   3  19    0.84    7.02
  -5  -3  18    0.76    6.02
  -5  -3  18   13.63    4.75
   5   3 -18    0.39    5.35
  -5  -3  18    8.87    7.11
   5  -3 -18    5.52    5.20
  -5   3  18    3.98    4.59
  -5   3  18   15.92    6.49
  -5   3  17   14.54    6.77
   5   3 -17   28.53    5.13
   5   3 -17   17.29    5.49
  -5  -3  17   22.36    6.73
   5  -3 -17   15.94    5.28
  -5   3  17   15.32    4.76
  -5  -3  17   16.78    5.52
  -5   3  16   85.05    8.87
   5   3 -16   80.19    7.62
   5  -3 -16   81.78    7.60
  -5  -3  16   91.60    8.71
  -5  -3  16  102.05    8.31
  -5   3  16   89.97    7.46
   5   3 -16   84.67    8.05
  -5  -3  15    3.35    4.87
   5   3 -15    4.76    5.00
   5   3 -15    4.32    4.36
   5  -3 -15   -0.25    4.43
  -5  -3  15    2.10    5.57
  -5   3  15   11.07    4.19
  -5   3  15   -6.38    6.17
  -5  -3  14  157.65   11.09
   5   3 -14  169.60   11.21
   5   3 -14  150.18   10.77
  -5  -3  14  154.53   11.48
  -5   3  14  152.59   11.80
   5  -3 -14  139.96   10.78
   5   3 -13   43.43    5.18
   5   3 -13   35.51    4.81
   5  -3 -13   29.82    5.03
  -5  -3  13   37.46    5.61
  -5   3  13   37.23    6.24
  -5  -3  13   33.70    5.09
  -5  -3  12  200.54   13.00
   5   3 -12  202.12   13.11
   5  -3 -12  187.72   11.68
   5   3 -12  210.08   12.80
  -5  -3  12  200.96   13.24
  -5   3  12  206.81   13.73
   5  -3 -12  178.78   12.89
   5  -3 -11   65.92    4.82
   5   3 -11   90.43    6.68
  -5  -3  11   93.32    6.95
   5   3 -11   89.60    6.41
  -5  -3  11   91.78    6.70
   5  -3 -11   92.70    6.74
  -5   3  11   75.30    7.13
  -5  -3  10    8.56    3.91
   5   3 -10    0.44    3.28
   5  -3 -10    1.53    1.26
  -5  -3  10   -2.56    3.37
   5   3 -10    5.51    3.47
  -5   3  10    1.55    4.08
   5  -3 -10    5.30    3.67
  -5   3   9   32.07    4.56
   5  -3  -9   32.07    4.32
  -5  -3   9   18.23    4.18
   5   3  -9   38.57    3.96
  -5  -3   9   21.63    3.76
   5  -3  -9   23.66    2.11
   5  -3  -8 1004.81   60.37
   5   3  -8 1034.40   61.02
   5  -3  -8 1054.56   60.34
   5   3  -8 1016.67   60.27
   5   3  -8  984.92   60.29
  -5   3   8  938.34   61.15
   5  -3  -8  944.11   61.04
   5  -3  -7  650.61   40.02
   5   3  -7  686.09   39.97
   5  -3  -7  669.06   40.06
  -5   3   7  718.00   40.88
   5  -3  -7  592.60   40.71
   5  -3  -6  202.00   12.30
   5  -3  -6  206.24   12.46
   5   3  -6  201.08   12.26
  -5   3   6  191.24   13.11
   5  -3  -6  190.15   13.13
   5  -3  -5   27.00    2.53
   5  -3  -5   28.45    3.94
   5   3  -5   26.05    2.45
  -5   3   5   30.44    3.95
  -5  -3   5   37.39    3.28
   5  -3  -4   16.46    2.07
   5   3  -4   15.96    2.56
   5  -3  -4   13.95    3.15
  -5   3   4   18.04    3.28
   5   3  -4   16.18    2.03
  -5  -3   4   20.04    2.65
  -5  -3   3   36.72    3.49
   5  -3  -3   37.06    3.31
   5   3  -3   33.74    3.59
  -5   3   3   44.73    4.21
   5   3  -3   41.32    3.33
   5  -3  -3   56.95    4.30
   5  -3  -2  301.66   18.72
  -5  -3   2  311.57   18.79
   5  -3  -2  255.35   18.91
   5   3  -2  342.88   18.76
   5   3  -2  302.82   18.80
  -5  -3   2  319.39   18.80
  -5   3   2  294.55   18.80
   5  -3  -1  135.13    8.65
  -5  -3   1  123.38    8.62
   5   3  -1  141.15    8.70
   5   3  -1  132.94    8.57
  -5  -3   1  131.00    8.60
  -5   3   1  135.62    8.68
  -5  -3   0  212.00   13.40
   5  -3   0  205.93   13.46
   5   3   0  237.31   13.59
   5   3   0  215.31   13.37
  -5  -3   0  215.89   13.37
  -5   3   0  214.15   13.48
   5  -3   1  241.38   15.35
   5  -3   1  261.17   15.35
  -5  -3  -1  235.71   15.19
  -5   3  -1  249.86   15.24
   5   3   1  218.97   15.35
   5   3   1  269.48   15.11
  -5  -3  -1  236.45   15.07
   5  -3   2   92.83    6.59
  -5  -3  -2  104.12    6.36
   5  -3   2   79.68    6.35
  -5   3  -2   93.85    6.32
  -5  -3  -2  101.89    6.17
   5   3   2   92.23    6.61
   5  -3   2   94.54    6.90
   5   3   2   95.99    6.14
  -5  -3  -3  312.05   18.91
  -5   3  -3  319.46   18.99
   5  -3   3  320.71   18.99
   5  -3   3  297.30   19.28
  -5  -3  -3  335.20   18.89
   5   3   3  295.68   18.73
  -5  -3  -3  287.97   18.83
   5   3   4   60.08    4.02
  -5  -3  -4   55.09    4.17
  -5   3  -4   57.58    4.53
   5  -3   4   64.33    4.42
   5   3   5    5.96    1.33
   5  -3   5    8.97    2.75
   5  -3   5    6.72    2.25
  -5   3  -5    2.01    2.26
   5   3   5    5.45    2.72
  -5  -3  -5    5.82    1.83
   5   3   6   13.10    1.58
   5  -3   6    4.54    2.90
   5   3   6   10.78    1.95
   5  -3   6   13.05    2.96
   5  -3   6   11.89    2.40
  -5   3  -6   16.33    2.78
   5   3   6   16.46    3.16
  -5  -3  -6   17.43    1.80
   5  -3   7   51.20    4.35
   5  -3   7   34.18    4.16
   5   3   7   38.63    3.02
   5  -3   7   39.12    3.48
  -5  -3  -7   32.72    2.77
  -5   3  -7   36.83    3.95
   5   3   7   34.33    4.27
   5   3   7   37.60    2.72
   5  -3   8  367.57   23.37
   5   3   8  364.06   22.45
   5   3   8  374.70   22.57
   5  -3   8  371.17   23.20
   5  -3   8  349.23   22.86
   5   3   8  389.33   23.35
  -5   3  -8  368.92   23.14
  -5  -3  -8  391.47   22.47
   5   3   8  371.63   22.46
   5  -3   9   69.05    5.94
   5   3   9   50.63    3.89
   5  -3   9   63.64    5.69
   5  -3   9   53.76    4.84
  -5  -3  -9   58.15    4.04
  -5   3  -9   65.33    5.29
   5   3   9   64.15    5.68
   5   3   9   68.51    3.96
   5   3  10   10.97    1.43
   5  -3  10   11.47    4.02
   5  -3  10   14.52    2.96
   5  -3  10   10.63    3.90
  -5   3 -10   14.32    3.36
   5   3  10   17.87    4.25
   5   3  10   14.50    1.66
   5   3  11   26.83    2.31
   5  -3  11   32.66    5.02
   5  -3  11   26.78    5.01
   5   3  11   32.75    2.58
   5  -3  11   34.80    3.75
  -5   3 -11   37.95    4.08
   5   3  11   35.45    5.13
   5   3  11   39.17    2.46
   5   3  12    9.06    1.19
   5   3  12    9.12    1.08
   5  -3  12    7.56    3.07
   5  -3  12    4.95    5.03
   5   3  12   15.70    4.91
   5   3  12    6.65    2.20
  -5   3 -12    6.01    3.15
   5  -3  12    9.02    4.54
   5  -3  13   87.08    6.45
   5  -3  13   94.42    7.97
   5   3  13   91.83    7.71
  -5   3 -13   81.22    6.43
   5   3  13   82.25    5.78
   5  -3  13   89.73    7.88
   5  -3  14    1.24    3.06
   5  -3  14   -1.91    5.37
   5   3  14   -3.05    4.95
  -5   3 -14   -0.16    3.11
   5   3  14   -1.46    2.20
   5  -3  14   -4.10    5.21
   5   3  15   90.83    7.65
   5  -3  15   76.79    7.54
   5  -3  15   62.32    5.63
   5  -3  15   70.06    7.77
   5   3  16   -2.95    5.78
   5  -3  16    0.82    5.94
   5  -3  16   -3.97    5.71
   5   3  17    8.46    5.80
   5  -3  17    6.78    5.92
   5  -3  17    2.17    6.32
   5  -3  18   -1.37    6.16
  -5  -4  19   78.51    7.86
  -5  -4  19   53.06    9.47
  -5   4  19   65.51    7.13
  -5  -4  19   78.72    8.32
  -5   4  18   28.92    6.97
   5   4 -18   17.64    6.34
  -5  -4  18   22.18    7.92
   5  -4 -18   22.34    5.83
  -5   4  18   27.29    5.37
  -5  -4  18   21.22    6.78
  -5   4  17   36.81    6.81
   5   4 -17   25.95    5.72
   5   4 -17   47.67    6.91
  -5  -4  17   26.08    7.38
   5  -4 -17   28.08    5.82
  -5   4  17   36.06    5.48
  -5  -4  17   30.61    6.49
  -5   4  16   -2.92    6.06
   5   4 -16    0.32    4.73
  -5  -4  16    3.27    6.30
   5  -4 -16    1.90    5.05
  -5  -4  16   -6.28    5.51
  -5   4  16    7.02    4.63
   5   4 -16   -4.36    5.90
  -5  -4  15   40.98    6.31
   5   4 -15   48.26    6.71
   5   4 -15   49.20    5.78
  -5  -4  15   56.26    7.26
   5  -4 -15   48.61    6.07
  -5   4  15   43.95    5.74
  -5   4  15   32.22    6.82
   5   4 -14   56.43    6.98
   5   4 -14   68.34    6.33
   5  -4 -14   74.62    6.54
  -5  -4  14   70.16    7.65
  -5   4  14   53.83    7.19
  -5  -4  14   57.93    6.62
  -5  -4  13  210.11   13.55
   5   4 -13  207.61   13.60
   5   4 -13  189.28   13.26
  -5  -4  13  201.56   13.93
  -5   4  13  199.44   13.69
   5  -4 -13  162.59   13.20
   5   4 -12   71.87    6.60
  -5  -4  12   66.76    6.48
   5   4 -12   58.51    6.31
  -5  -4  12   74.95    7.17
  -5   4  12   63.17    6.98
   5  -4 -12   61.92    6.46
  -5  -4  11  289.45   18.43
   5   4 -11  274.31   18.43
  -5  -4  11  285.51   18.55
   5   4 -11  282.38   18.28
  -5   4  11  302.31   18.75
   5  -4 -11  274.79   18.48
   5   4 -10   76.68    6.89
  -5  -4  10   64.11    6.78
   5   4 -10   94.22    6.72
  -5  -4  10   81.52    7.13
  -5   4  10   66.53    7.06
   5  -4 -10   88.38    7.16
   5  -4  -9  540.31   35.04
   5   4  -9  569.41   36.11
   5  -4  -9  492.14   35.06
   5   4  -9  681.54   36.08
   5   4  -9  666.72   35.13
   5   4  -9  661.56   35.15
  -5   4   9  698.02   36.41
   5  -4  -9  798.25   36.58
   5  -4  -8   48.64    3.53
   5   4  -8   56.54    5.05
   5   4  -8   54.71    3.66
   5  -4  -8   45.93    3.53
   5   4  -8   53.03    3.67
  -5   4   8   54.19    5.61
   5  -4  -8   53.19    5.78
   5  -4  -7  308.07   21.59
   5  -4  -7  312.32   20.68
   5   4  -7  357.28   20.66
  -5   4   7  363.09   21.55
   5  -4  -7  359.24   20.58
  -5  -4   7  303.35   21.25
   5  -4  -6   47.87    3.55
   5   4  -6   49.62    4.60
  -5  -4   6   43.23    4.54
   5  -4  -6   50.63    3.72
  -5   4   6   44.51    5.00
   5   4  -6   45.82    3.74
   5  -4  -6   39.13    5.15
   5  -4  -5  782.70   46.87
   5  -4  -5  853.55   47.55
   5   4  -5  745.40   46.88
  -5   4   5  802.24   47.46
  -5  -4   5  757.46   47.21
   5  -4  -5  773.64   46.82
   5   4  -5  782.90   47.25
   5  -4  -4 1438.65   88.13
   5  -4  -4 1507.61   88.11
   5   4  -4 1491.91   88.40
  -5   4   4 1390.15   88.55
   5   4  -4 1528.76   88.19
   5  -4  -4 1405.24   88.52
  -5  -4   4 1479.90   88.36
   5  -4  -3  117.53    8.02
   5   4  -3  114.04    8.15
   5  -4  -3  126.87    7.92
  -5   4   3  108.63    8.11
   5   4  -3  118.49    7.97
  -5   4   3  137.99    8.71
   5  -4  -3  114.17    8.57
  -5  -4   3  120.30    8.11
   5  -4  -2   32.21    3.51
   5  -4  -2   32.22    3.29
   5   4  -2   35.32    3.41
  -5   4   2   27.30    3.49
   5   4  -2   38.30    3.47
   5  -4  -2   34.08    4.24
  -5  -4   2   35.61    3.48
  -5  -4   1  462.05   28.83
   5  -4  -1  470.11   28.86
   5  -4  -1  461.75   28.86
   5   4  -1  498.50   28.88
  -5   4   1  475.10   28.91
   5  -4  -1  466.09   29.18
   5   4  -1  510.99   28.97
  -5  -4   1  443.21   28.80
   5  -4   0   61.50    4.91
  -5  -4   0   61.32    4.71
   5   4   0   61.34    4.68
   5  -4   0   64.93    4.98
  -5   4   0   55.05    4.79
   5   4   0   60.04    4.95
  -5  -4   0   65.37    4.59
   5  -4   1  599.06   36.05
  -5  -4  -1  585.46   35.88
   5   4   1  587.91   35.78
   5  -4   1  602.23   36.08
  -5   4  -1  623.31   35.98
   5   4   1  614.66   36.13
  -5  -4  -1  554.31   35.78
   5  -4   2    1.65    2.62
  -5  -4  -2    3.17    2.21
  -5   4  -2    4.83    2.58
   5  -4   2    2.16    2.95
   5   4   2    1.91    1.90
   5   4   2    2.69    2.89
   5  -4   2   -1.47    3.30
  -5  -4  -2    3.42    2.65
  -5  -4  -2   -0.59    1.99
  -5  -4  -3  353.09   22.34
  -5   4  -3  372.81   22.41
   5  -4   3  373.64   22.72
  -5  -4  -3  358.75   22.17
  -5  -4  -3  385.59   22.48
   5  -4   3  360.47   22.86
   5   4   3  332.52   22.62
   5   4   3  373.45   22.16
  -5   4  -4   30.66    3.22
  -5  -4  -4   31.61    3.06
   5   4   4   24.44    2.43
   5  -4   4   33.88    3.91
  -5  -4  -4   24.72    3.28
  -5  -4  -4   26.74    2.63
  -5  -4  -5    2.45    2.53
   5   4   5    0.07    1.41
  -5   4  -5   -0.16    2.48
   5   4   6    3.91    1.33
   5  -4   6    5.73    3.37
  -5   4  -6    2.78    2.63
   5   4   6   -1.63    3.65
  -5  -4  -6    7.71    2.69
  -5   4  -7   65.41    4.57
   5  -4   7   60.27    5.11
   5   4   7   63.01    5.37
  -5  -4  -7   69.32    4.05
   5  -4   8   41.72    5.15
  -5   4  -8   37.66    4.45
   5  -4   8   35.09    4.73
   5   4   8   40.98    5.25
  -5  -4  -8   46.58    3.51
   5  -4   9  360.74   22.96
  -5   4  -9  382.81   22.78
   5   4   9  400.92   23.16
  -5  -4  -9  346.68   22.01
   5  -4   9  369.32   23.08
  -5  -4 -10   49.97    3.67
   5   4  10   46.53    5.77
   5  -4  10   42.32    5.55
  -5   4 -10   43.05    4.87
  -5  -4 -11  495.80   30.45
   5  -4  11  506.69   31.72
   5   4  11  541.72   31.66
  -5   4 -11  512.88   31.06
   5   4  12   75.42    7.46
   5  -4  12   73.21    7.44
  -5   4 -12   74.55    5.98
   5  -4  13  144.21   11.09
   5  -4  13  142.92   10.96
  -5   4 -13  131.96    9.40
   5   4  13  140.91   10.76
   5  -4  14   39.10    6.83
   5  -4  14   41.55    6.47
   5   4  14   32.09    6.32
   5  -4  15   15.54    6.63
   5  -4  15   10.78    5.96
   5   4  15   11.66    5.75
   5  -4  16    4.35    6.82
   5  -4  16    4.99    6.44
   5   4  16    0.81    6.04
   5  -4  17   20.10    7.14
   5  -4  17   13.32    6.74
   5   4  17   27.98    6.97
   5   4  18   35.61    7.71
  -5   5  19   -3.67    5.67
  -5   5  18    3.97    5.61
   5   5 -17   23.43    6.18
  -5  -5  17   22.54    7.63
   5  -5 -17   29.16    6.10
  -5  -5  17   16.69    6.60
  -5   5  17    8.15    6.20
  -5   5  17   15.85    5.40
   5   5 -17   18.83    6.55
  -5  -5  16  133.60   11.80
   5   5 -16  158.46   11.65
   5   5 -16  169.18   12.13
  -5  -5  16  154.14   12.62
  -5   5  16  142.58   11.27
  -5   5  16  141.65   11.58
   5  -5 -16  150.93   11.25
   5   5 -15    5.74    5.41
   5   5 -15   17.45    6.03
  -5  -5  15   10.46    5.75
  -5   5  15   16.26    6.13
  -5  -5  15    6.54    7.07
   5  -5 -15   18.02    5.74
  -5  -5  14   36.90    7.10
   5  -5 -14   29.47    5.65
   5   5 -14   30.27    5.84
   5   5 -14   32.98    6.19
  -5   5  14   30.97    6.30
  -5  -5  14   27.74    5.78
   5   5 -13   46.82    6.35
  -5  -5  13   54.78    6.54
   5   5 -13   51.73    6.37
  -5   5  13   62.75    6.87
   5  -5 -13   45.90    6.71
  -5  -5  13   59.17    7.47
  -5  -5  12   -0.37    4.60
   5   5 -12    2.29    5.03
  -5  -5  12   -3.31    5.67
   5   5 -12   -0.33    4.73
  -5   5  12   -0.65    5.19
   5  -5 -12   -1.29    5.34
   5   5 -11    8.77    4.58
   5   5 -11    3.81    4.35
  -5  -5  11    3.10    5.51
   5   5 -11    6.74    1.29
   5   5 -11    3.03    1.26
  -5   5  11    2.25    4.92
   5  -5 -11    7.02    5.36
   5   5 -10    0.93    1.61
   5  -5 -10   -0.72    1.47
   5   5 -10   -7.10    4.57
   5   5 -10    0.15    1.72
  -5   5  10   -2.21    4.81
   5  -5 -10   -4.78    5.12
   5  -5  -9   11.33    1.42
   5   5  -9    5.34    4.19
   5   5  -9   12.71    2.26
   5  -5  -9   18.68    1.55
  -5   5   9    7.49    4.71
   5   5  -9   10.73    2.37
   5  -5  -9   23.74    5.27
  -5  -5   8  164.83   10.95
   5   5  -8  157.80   10.84
   5   5  -8  143.46    9.82
   5  -5  -8  156.47    9.74
   5   5  -8  149.16    9.87
  -5   5   8  167.33   11.24
   5   5  -8  151.38   10.84
   5  -5  -8  159.40    9.60
   5  -5  -8  141.07   11.32
   5  -5  -7  235.72   16.24
  -5   5   7  244.52   16.00
   5   5  -7  243.60   15.06
   5   5  -7  230.38   15.77
   5  -5  -7  239.23   14.80
  -5  -5   7  241.41   15.75
  -5   5   6  443.70   29.54
   5  -5  -6  466.86   29.69
   5   5  -6  469.46   28.93
   5   5  -6  467.79   29.42
   5  -5  -6  488.28   28.80
  -5  -5   6  490.64   29.38
   5   5  -5   15.01    2.98
  -5   5   5   14.18    4.40
   5   5  -5   13.72    3.56
  -5  -5   5   19.96    3.76
   5  -5  -5    9.97    2.75
   5  -5  -5    8.38    4.38
   5  -5  -4    5.33    2.77
   5   5  -4    8.14    3.40
   5  -5  -4    8.99    4.24
   5   5  -4    6.59    3.15
  -5  -5   4   15.32    3.37
   5  -5  -3   28.69    3.46
   5   5  -3   24.97    3.72
   5  -5  -3   24.21    4.71
  -5  -5   3   19.22    3.57
   5   5  -3   26.89    3.67
   5  -5  -3   15.33    3.13
   5  -5  -2    1.56    3.13
   5  -5  -2   -1.17    2.94
   5   5  -2    0.85    2.96
   5   5  -2    3.10    3.05
  -5  -5   2    3.60    3.00
   5  -5  -1   49.21    4.87
  -5  -5   1   51.89    4.83
   5  -5  -1   58.42    4.91
   5   5  -1   50.28    4.66
  -5   5   1   55.84    4.84
   5  -5  -1   55.65    5.73
   5   5  -1   56.39    5.06
  -5  -5   1   51.43    4.72
   5  -5   0  212.78   13.43
  -5  -5   0  195.66   13.25
   5  -5   0  201.11   13.40
   5   5   0  209.80   13.15
  -5   5   0  216.37   13.37
   5  -5   0  193.96   13.74
   5   5   0  212.50   13.54
  -5  -5   0  205.70   13.16
  -5  -5  -1  211.30   13.25
   5  -5   1  210.22   13.48
   5  -5   1  229.12   13.57
   5   5   1  202.20   13.09
  -5   5  -1  192.38   13.32
   5   5   1  215.68   13.62
  -5  -5  -1  195.53   13.09
  -5  -5  -2   58.17    4.73
   5  -5   2   56.46    5.20
   5  -5   2   57.55    5.35
   5   5   2   54.10    4.41
  -5   5  -2   62.96    4.96
  -5  -5  -2   48.00    5.25
   5   5   2   55.93    5.40
  -5  -5  -2   49.82    4.41
  -5  -5  -3   39.88    4.01
   5  -5   3   36.96    4.68
   5  -5   3   41.40    4.78
   5   5   3   43.35    3.68
  -5   5  -3   42.78    4.17
   5   5   3   25.39    4.74
   5  -5   3   36.62    5.47
  -5  -5  -3   44.13    4.64
  -5  -5  -3   48.11    3.66
  -5  -5  -4   72.50    4.89
   5  -5   4   57.17    5.49
  -5   5  -4   62.11    4.96
   5   5   4   56.66    4.30
   5  -5   4   65.56    5.60
   5   5   4   61.64    5.65
   5  -5   4   47.19    6.05
  -5  -5  -4   47.10    5.20
  -5  -5  -4   53.93    4.33
   5  -5   5   43.33    5.17
   5   5   5   45.10    3.34
  -5   5  -5   41.33    4.40
  -5  -5  -5   40.30    3.93
  -5  -5  -5   41.41    3.54
   5  -5   5   30.66    5.62
  -5  -5  -5   43.07    4.57
  -5  -5  -6   13.50    3.58
   5  -5   6   10.48    4.08
   5   5   6   10.65    1.75
  -5   5  -6    9.18    3.18
   5   5   7    8.80    4.56
  -5   5  -7   11.80    3.33
  -5  -5  -7   16.16    3.73
   5   5   8   42.33    5.25
  -5   5  -8   30.61    4.05
  -5  -5  -8   29.44    3.82
   5  -5   9   31.86    5.38
  -5   5  -9   34.07    4.46
   5   5   9   26.66    2.86
   5   5   9   29.02    5.37
  -5  -5  -9   31.31    3.52
   5  -5  10   99.18    8.34
  -5   5 -10   96.42    7.34
   5   5  10   93.29    6.04
   5   5  10   94.92    8.21
  -5  -5 -10   91.30    6.47
  -5  -5 -11   86.43    6.11
   5   5  11   86.08    8.16
   5  -5  11  105.32    8.41
  -5   5 -11   83.83    7.24
  -5  -5 -12   23.76    2.91
   5   5  12    7.15    5.54
   5  -5  12   24.86    6.04
  -5   5 -12   19.41    4.29
   5  -5  13    1.73    5.74
   5   5  13    4.30    5.47
   5  -5  14   -2.64    7.14
   5   5  14    8.51    6.24
   5  -5  14   -3.16    5.97
   5   5  15   16.39    6.69
   5  -5  15   29.78    7.03
   5  -5  15   21.28    7.75
   5   5  16   25.23    6.75
   5  -5  16   35.29    8.41
   5  -5  17    0.47    7.80
   5   6 -17   12.29    6.70
  -5   6  17   22.65    6.28
  -5  -6  16    7.14    8.63
  -5   6  16    4.34    6.36
  -5   6  16    6.13    5.62
   5   6 -16    7.49    6.51
   5   6 -15   26.89    6.57
   5   6 -15   25.53    7.10
  -5  -6  15   14.81    6.54
  -5   6  15   18.34    6.38
   5  -6 -15   20.34    6.42
  -5  -6  15   29.67    8.22
  -5  -6  14  196.12   13.47
  -5  -6  14  179.76   14.19
   5   6 -14  163.02   13.16
   5   6 -14  202.60   13.71
  -5   6  14  170.23   13.18
   5  -6 -14  173.56   13.21
  -5  -6  13  123.04   10.21
   5   6 -13  116.62   10.13
   5   6 -13  123.21   10.16
  -5  -6  13  144.11   11.31
  -5   6  13  121.63   10.19
   5  -6 -13  108.22   10.48
   5   6 -12   24.03    5.81
  -5  -6  12   23.28    6.90
   5   6 -12   21.76    2.18
   5   6 -12   25.55    2.31
  -5   6  12   16.59    6.06
   5  -6 -12   12.02    6.11
   5   6 -11   51.68    6.12
   5  -6 -11   44.99    2.83
   5   6 -11   44.75    3.60
  -5   6  11   38.92    6.44
   5  -6 -11   36.00    6.91
   5   6 -11   36.36    3.51
  -5  -6  10   27.96    5.56
   5   6 -10   38.45    5.90
   5   6 -10   35.00    5.63
   5  -6 -10   29.35    2.88
   5   6 -10   31.71    3.15
  -5   6  10   28.91    6.21
   5   6 -10   28.69    3.33
   5  -6 -10   20.47    6.32
   5  -6  -9   71.26    4.64
  -5  -6   9   68.75    6.95
   5   6  -9   68.67    6.94
   5   6  -9   78.58    7.12
   5   6  -9   71.82    5.31
   5  -6  -9   67.04    4.59
   5   6  -9   62.49    5.47
  -5   6   9   81.19    7.60
   5  -6  -9   70.08    7.92
   5   6  -8   26.34    3.58
   5  -6  -8   27.17    3.40
  -5   6   8   23.60    5.74
   5   6  -8   25.21    3.76
   5   6  -8   27.56    5.18
   5  -6  -8   32.11    2.89
  -5  -6   8   34.91    5.14
   5  -6  -8   20.36    6.43
   5  -6  -7  155.24   11.97
   5   6  -7  150.39   10.38
   5   6  -7  162.33   11.26
   5  -6  -7  151.60    9.91
  -5  -6   7  158.99   11.19
  -5  -6   6  123.55    9.12
   5   6  -6  110.37    9.18
   5  -6  -6  129.99    8.07
   5   6  -6   95.54    9.00
   5   6  -6  123.60    8.56
   5  -6  -6  112.20    9.72
   5   6  -5  382.28   23.99
   5  -6  -5  332.81   24.38
   5   6  -5  400.47   23.76
  -5  -6   5  370.61   23.99
   5   6  -5  401.54   24.14
   5  -6  -5  378.99   23.45
   5   6  -4 1201.04   73.08
   5   6  -4 1168.29   73.09
   5  -6  -4 1210.81   72.75
   5  -6  -4 1113.41   73.32
   5   6  -4 1313.56   73.02
  -5  -6   4 1217.73   73.04
   5   6  -3  194.22   12.41
   5  -6  -3  180.81   12.03
   5   6  -3  183.63   12.36
  -5   6   3  171.41   12.21
   5  -6  -3  186.69   13.07
   5   6  -3  175.07   12.27
  -5  -6   3  177.20   12.24
   5   6  -2  183.98   12.33
   5  -6  -2  180.63   12.25
   5   6  -2  194.94   12.37
  -5   6   2  175.42   12.39
   5   6  -2  179.20   12.48
   5  -6  -2  183.53   12.98
  -5  -6   2  184.70   12.25
  -5  -6   1  482.68   29.11
   5  -6  -1  482.91   29.13
   5   6  -1  473.58   29.03
  -5   6   1  423.20   29.07
   5   6  -1  509.28   29.40
   5  -6  -1  455.68   29.57
  -5  -6   1  469.46   28.99
  -5  -6   0  128.20    9.91
   5  -6   0  152.16   10.23
   5   6   0  151.60    9.87
  -5   6   0  135.63   10.03
   5   6   0  147.42   10.37
   5  -6   0  146.68   10.84
  -5  -6   0  148.74    9.92
  -5  -6  -1  147.01    9.63
   5  -6   1  138.50   10.00
   5   6   1  131.68    9.37
  -5   6  -1  129.50    9.66
   5  -6   1  122.66   10.54
  -5  -6  -1  138.00   10.35
   5   6   1  155.73   10.35
  -5  -6  -1  137.67    9.38
  -5  -6  -2   10.03    3.73
   5   6   2   18.63    3.29
   5  -6   2   10.92    4.28
  -5   6  -2   14.03    4.01
   5   6   2   18.99    4.61
  -5  -6  -2   15.30    4.64
  -5  -6  -2    9.91    3.24
  -5  -6  -3  869.75   53.49
  -5   6  -3  918.90   53.64
   5  -6   3  873.04   53.91
   5   6   3  902.33   53.32
  -5  -6  -3  854.59   53.84
   5   6   3  912.18   54.07
  -5  -6  -3  862.99   53.31
  -5   6  -4  169.54   11.40
  -5  -6  -4  171.93   11.24
  -5  -6  -4  174.65   10.86
   5  -6   4  156.57   12.37
  -5  -6  -4  155.56   11.72
   5   6   4  184.00   12.18
   5  -6   4  169.33   11.93
   5   6   4  167.26   10.83
  -5   6  -5  267.13   17.60
  -5  -6  -5  296.06   17.50
   5   6   5  274.67   17.42
  -5  -6  -5  275.22   17.14
  -5  -6  -5  286.07   17.97
   5   6   5  281.90   18.26
   5  -6   5  254.48   18.62
   5   6   5  276.01   17.07
   5  -6   5  276.34   18.26
   5  -6   6   59.53    6.45
  -5   6  -6   57.75    5.36
   5   6   6   55.13    4.89
  -5  -6  -6   60.37    4.97
  -5  -6  -6   51.04    4.27
   5  -6   6   58.15    7.33
  -5  -6  -6   52.48    5.76
   5   6   7  157.49   10.90
   5  -6   7  160.03   12.51
  -5  -6  -7  170.93   11.61
   5  -6   7  175.69   12.24
  -5   6  -7  176.22   11.32
   5  -6   8   96.27    8.68
  -5   6  -8   96.91    7.51
   5   6   8  105.56    6.93
   5   6   8   97.41    8.62
  -5  -6  -8   92.81    7.77
   5   6   9  165.74   12.36
   5   6   9  166.66   10.77
  -5  -6  -9  172.76   11.37
  -5   6  -9  174.09   11.56
  -5   6 -10   12.60    4.28
   5   6  10    6.43    2.23
   5   6  10    6.01    5.67
  -5  -6 -10    8.78    3.58
   5   6  11   90.06    8.55
   5  -6  11  101.91    8.41
  -5   6 -11   72.12    7.25
   5  -6  12   10.96    6.14
   5   6  12   14.15    5.93
   5  -6  13   39.88    7.01
   5   6  13   13.64    6.66
   5   6  14   79.90    9.23
   5  -6  14   99.76   10.57
   5  -7 -14   36.73    7.74
   5   7 -14   40.21    7.29
   5   7 -13   75.32    8.53
   5  -7 -13   77.42    9.10
  -5  -7  13   71.56    9.22
   5   7 -12   41.16    6.80
   5  -7 -12   37.31    7.49
  -5  -7  12   24.28    6.51
  -5  -7  11   14.97    5.79
   5   7 -11   14.44    5.75
   5   7 -11    0.45    5.90
   5   7 -11    2.72    2.92
   5  -7 -11   19.15    7.00
  -5  -7  10    3.38    5.62
   5   7 -10    0.75    3.07
   5   7 -10   20.12    5.56
   5  -7 -10    5.18    2.78
   5   7 -10   -0.43    5.44
   5   7 -10    4.01    3.18
   5  -7 -10    6.05    6.61
   5   7  -9   14.41    3.47
   5  -7  -9   10.49    6.74
   5   7  -9   13.32    5.76
   5   7  -9   17.45    3.98
   5  -7  -9   15.63    2.21
   5  -7  -9   11.91    2.42
  -5  -7   9   18.17    5.85
   5   7  -8    6.95    3.91
   5   7  -8   20.31    5.43
   5  -7  -8   11.70    2.74
   5  -7  -8   12.27    6.66
   5   7  -8    5.44    3.88
  -5  -7   8   15.03    5.34
  -5  -7   7   47.39    6.36
   5   7  -7   35.03    6.01
   5  -7  -7   45.45    4.29
   5   7  -7   41.74    6.07
   5   7  -7   46.14    5.37
   5  -7  -7   36.70    7.34
  -5  -7   6   61.93    6.72
   5   7  -6   55.73    6.58
   5  -7  -6   60.23    5.33
   5   7  -6   72.40    6.89
   5   7  -6   62.86    6.37
   5  -7  -6   68.95    7.94
  -5  -7   5   14.48    4.98
   5   7  -5   19.67    4.98
   5   7  -5   17.16    4.91
   5  -7  -5   15.09    4.07
   5   7  -5    8.83    4.34
   5  -7  -5   12.99    5.99
  -5  -7   4   63.82    6.25
  -5   7   4   45.41    6.17
   5   7  -4   56.03    6.25
   5  -7  -4   59.56    5.47
   5   7  -4   57.71    6.06
   5   7  -4   60.22    6.38
   5  -7  -4   61.09    7.47
  -5   7   3   45.91    5.68
   5   7  -3   36.31    5.75
   5  -7  -3   49.10    5.23
   5   7  -3   44.92    5.59
   5   7  -3   42.85    5.76
   5  -7  -3   40.69    6.83
  -5  -7   3   44.62    5.61
  -5   7   2   23.55    4.90
   5   7  -2   27.81    5.03
   5   7  -2   23.48    4.69
   5  -7  -2   32.05    4.73
   5   7  -2   18.59    5.39
   5  -7  -2   19.53    6.18
  -5  -7   2   21.68    4.75
  -5   7   1   80.17    7.21
   5   7  -1   65.96    6.82
  -5  -7   1   75.68    6.94
   5  -7  -1   83.10    7.10
   5   7  -1   76.11    6.62
   5   7  -1   83.84    7.40
  -5  -7   1   67.82    7.83
   5  -7  -1   88.65    8.30
  -5  -7   1   74.92    6.66
  -5   7   0   47.83    5.45
   5   7   0   51.00    5.42
  -5  -7   0   42.28    5.23
   5   7   0   36.94    4.96
   5  -7   0   47.18    5.66
   5  -7   0   29.93    6.68
   5   7   0   50.73    6.32
  -5  -7   0   33.01    6.39
  -5  -7   0   44.60    5.05
  -5   7  -1    5.09    4.03
   5   7   1    4.55    4.08
  -5  -7  -1    1.54    4.26
   5   7   1   -0.68    3.75
   5  -7   1    0.94    4.56
  -5  -7  -1    5.75    5.46
   5   7   1    5.89    5.07
   5  -7   1   -0.40    5.97
  -5  -7  -1    4.01    4.05
  -5   7  -2   22.34    4.63
  -5  -7  -2   19.67    4.38
   5   7   2   21.65    4.42
   5   7   2   19.23    3.80
   5  -7   2   28.55    4.90
   5   7   2   24.42    5.84
   5  -7   2   29.82    6.56
  -5  -7  -2   27.21    5.65
  -5  -7  -2   22.28    4.14
  -5   7  -3   74.73    6.95
  -5  -7  -3   73.21    6.83
   5   7   3   76.48    6.85
   5  -7   3   85.15    7.68
   5   7   3   80.22    6.29
  -5  -7  -3   81.48    7.95
   5   7   3   98.46    8.30
  -5  -7  -3   85.14    6.38
  -5   7  -4  124.31    9.43
  -5  -7  -4  121.76    9.18
   5   7   4  123.96    9.15
   5   7   4  127.56    8.67
   5  -7   4  131.51   10.12
  -5  -7  -4  112.08   10.05
   5   7   4  151.62   10.60
  -5  -7  -4  137.60    8.74
  -5  -7  -5    9.17    2.95
   5  -7   5    3.84    5.06
  -5   7  -5   13.10    4.50
   5   7   5    4.52    3.86
  -5  -7  -5    8.16    4.01
   5   7   5    2.07    5.08
   5  -7   5   -0.87    6.27
  -5  -7  -5    4.51    5.09
   5  -7   6    8.80    5.30
  -5   7  -6    7.16    4.11
   5   7   6    5.39    3.78
  -5  -7  -6    6.22    3.87
  -5  -7  -6    6.80    2.62
   5  -7   6   20.90    6.80
   5   7   6   -1.69    5.82
  -5  -7  -6    9.58    5.07
   5  -7   7   -0.42    5.59
   5   7   7   15.08    3.81
   5  -7   7   -0.46    6.73
  -5  -7  -7    9.00    5.02
  -5   7  -7    8.19    4.24
   5  -7   8   72.38    8.03
  -5   7  -8   74.62    6.53
   5   7   8   73.06    5.94
   5  -7   8   65.30    8.81
   5   7   8   89.47    8.69
  -5  -7  -8   75.83    7.17
   5  -7   9   40.51    6.87
  -5   7  -9   28.96    4.97
   5  -7   9   51.31    8.12
   5   7   9   34.87    6.63
  -5  -7  -9   32.27    5.30
   5   7  10   -0.45    6.25
   5  -7  10    6.08    7.36
   5   7  11    3.66    6.47
   5  -7  11    8.91    7.68
   5  -8 -12  199.71   15.40
   5   8 -11   23.13    6.61
   5  -8 -11   17.26    7.96
  -5  -8  11   17.99    7.33
  -5  -8  11   26.89    8.07
   5   8 -10    9.47    6.41
   5  -8 -10    4.77    7.82
  -5  -8  10    8.42    6.63
   5   8  -9   34.80    4.77
   5  -8  -9   49.09    8.99
   5   8  -9   31.26    6.79
   5   8  -9   37.67    5.32
  -5  -8   9   54.80    7.54
  -5  -8   8    9.03    6.39
   5   8  -8   17.12    4.26
   5   8  -8    6.40    5.71
   5   8  -8   15.19    6.28
   5   8  -8   10.95    4.67
   5  -8  -8   31.00    8.35
  -5  -8   7   29.54    6.68
   5   8  -7   27.15    5.07
   5  -8  -7   29.50    4.21
   5   8  -7   30.28    6.46
   5   8  -7   38.10    6.38
   5   8  -7   42.07    5.76
   5  -8  -7   39.20    8.26
   5  -8  -6  251.84   14.89
  -5  -8   6  227.58   15.92
   5   8  -6  208.49   15.78
   5   8  -6  231.27   15.94
   5   8  -6  234.16   15.43
   5  -8  -6  186.48   16.65
  -5   8   5  240.68   16.85
   5   8  -5  246.71   16.84
   5   8  -5  245.78   16.80
   5   8  -5  255.24   16.63
   5  -8  -5  229.44   17.73
  -5  -8   5  236.15   16.85
   5  -8  -5  250.95   15.96
  -5  -8   4   30.60    5.81
  -5   8   4   33.37    6.27
   5   8  -4   22.50    5.77
   5  -8  -4   31.03    4.88
   5   8  -4   29.94    5.91
   5   8  -4   29.25    5.94
   5  -8  -4   47.71    7.88
  -5  -8   3   23.00    5.33
  -5   8   3   28.66    5.84
   5   8  -3   34.42    5.92
   5   8  -3   19.47    4.91
   5  -8  -3   34.42    5.07
   5   8  -3   18.87    5.65
   5  -8  -3   33.51    7.46
  -5   8   2   10.79    5.03
  -5  -8   2    6.69    5.23
   5   8  -2    8.02    5.37
   5  -8  -2    6.47    4.44
   5   8  -2   14.83    4.69
   5  -8  -2   14.27    6.93
   5   8  -2    8.38    5.82
  -5  -8   2   10.70    6.87
  -5  -8   2   22.98    5.49
  -5   8   1   86.59    8.44
  -5  -8   1  107.08    8.50
   5   8  -1   99.10    8.17
   5  -8  -1   93.53    8.25
   5   8  -1   94.20    7.96
  -5  -8   1   82.01    9.33
   5  -8  -1   74.89    9.34
   5   8  -1   94.70    9.11
  -5  -8   1   93.50    8.02
  -5   8   0    1.67    4.72
   5   8   0   -1.60    4.82
  -5  -8   0    3.72    4.85
   5  -8   0   -1.67    4.94
   5   8   0    6.31    4.27
   5  -8   0   -3.65    6.85
  -5  -8   0   -0.43    6.62
   5   8   0    0.42    6.19
  -5  -8   0    1.94    4.51
  -5   8  -1   12.63    4.98
   5   8   1   15.66    5.12
  -5  -8  -1   12.53    4.75
   5   8   1   23.01    4.37
   5  -8   1   15.88    5.36
   5  -8   1   22.72    7.09
   5   8   1   13.76    6.23
  -5  -8  -1   21.05    6.61
  -5  -8  -1   12.09    4.64
  -5   8  -2  135.86   10.99
  -5  -8  -2  155.99   10.91
   5   8   2  140.71   10.77
   5   8   2  140.82   10.40
   5  -8   2  163.86   11.43
   5   8   2  178.19   12.36
   5  -8   2  141.77   12.18
  -5  -8  -2  147.32   11.96
  -5  -8  -2  153.78   10.47
  -5   8  -3   18.95    4.84
   5   8   3   16.65    4.52
  -5  -8  -3   23.51    4.95
   5  -8   3   16.77    5.82
   5  -8   3   25.63    7.36
  -5  -8  -3    5.28    6.69
   5   8   3   32.55    7.09
  -5  -8  -3   13.69    4.17
  -5   8  -4  132.72   10.82
  -5  -8  -4  166.31   10.79
   5   8   4  149.02   10.61
   5  -8   4  151.88   11.74
   5   8   4  167.91   12.32
  -5  -8  -4  137.58   11.72
  -5  -8  -4  148.86   10.23
  -5   8  -5   18.10    5.00
   5   8   5   20.04    4.39
  -5  -8  -5   12.93    4.45
   5  -8   5   29.40    6.25
   5   8   5   26.92    7.16
  -5  -8  -5   23.40    6.67
  -5   8  -6   62.15    6.26
  -5  -8  -6   54.46    5.99
   5   8   6   67.00    6.02
   5  -8   6   67.87    7.83
   5  -8   6   54.00    8.91
   5   8   6   69.03    8.50
  -5  -8  -6   61.10    7.73
  -5   8  -7   30.73    5.45
   5   8   7   40.01    4.95
   5  -8   7   37.82    7.11
   5   8   7   51.80    7.35
   5  -8   7   40.15    8.33
  -5  -8  -7   41.46    7.06
  -5   8  -8   10.93    4.55
   5  -8   8   16.27    6.46
   5  -9 -10    0.59    8.63
   5  -9  -9   18.14    8.72
   5  -9  -8    5.42    8.39
  -5  -9   8   10.42    7.09
  -5  -9   7    7.71    6.44
   5   9  -7   16.10    6.67
   5   9  -7   15.48    6.12
   5   9  -7    5.86    5.13
   5  -9  -7    7.59    8.58
  -5  -9   6    5.65    6.42
   5   9  -6   16.26    5.07
   5   9  -6    5.21    6.11
   5   9  -6   11.59    6.35
   5   9  -6   14.34    5.55
   5  -9  -6    0.57    8.44
  -5  -9   5   33.58    7.05
   5   9  -5   20.28    6.27
   5   9  -5   14.88    6.12
   5   9  -5   29.08    5.90
  -5  -9   5   24.84    8.37
   5  -9  -5   21.40    8.21
  -5  -9   4    0.39    6.06
  -5   9   4   -2.60    6.15
  -5  -9   4   -0.41    6.39
   5   9  -4   -2.09    5.80
   5  -9  -4    4.22    4.66
   5   9  -4   -1.57    5.61
   5   9  -4   -2.37    6.07
  -5  -9   4   -1.06    7.90
   5  -9  -4    2.69    8.27
  -5  -9   3    4.12    5.41
  -5   9   3    6.30    5.78
   5   9  -3    6.05    5.91
  -5  -9   3    4.34    5.84
   5   9  -3    4.08    5.18
   5  -9  -3   11.56    4.92
   5   9  -3    0.83    6.07
  -5  -9   3   -6.25    7.58
   5  -9  -3   -5.84    7.54
  -5   9   2   10.93    6.00
  -5  -9   2   10.69    5.92
   5   9  -2   10.89    5.69
   5   9  -2   18.19    5.56
   5  -9  -2   31.94    5.35
   5   9  -2   17.01    6.79
   5  -9  -2   29.91    7.81
  -5  -9   2   24.66    8.01
  -5  -9   2   17.43    5.51
  -5   9   1    6.24    5.62
  -5  -9   1   18.07    6.03
   5   9  -1   15.70    6.12
   5  -9  -1   10.07    5.38
   5   9  -1    8.55    4.88
   5   9  -1   24.18    7.36
  -5  -9   1    6.56    7.43
   5  -9  -1   21.38    8.01
  -5  -9   1    6.36    5.31
  -5   9   0   10.94    6.05
   5   9   0    5.38    5.16
  -5  -9   0   11.01    5.56
   5  -9   0    8.83    5.38
   5   9   0    9.82    4.76
   5   9   0    9.50    6.91
  -5  -9   0   11.39    7.57
   5  -9   0    1.04    7.83
  -5  -9   0   12.50    4.94
  -5   9  -1   14.66    5.85
   5   9   1   15.11    5.04
  -5  -9  -1   18.81    5.70
   5  -9   1    9.33    5.78
   5   9   1    1.97    7.18
   5  -9   1   17.16    7.91
  -5  -9  -1   10.20    7.37
  -5  -9  -1    9.30    4.98
  -5   9  -2   13.91    5.67
   5   9   2   12.45    5.06
  -5  -9  -2   15.08    5.08
   5  -9   2   21.29    6.19
  -5  -9  -2   16.37    7.58
   5   9   2    3.57    7.51
  -5  -9  -2    9.51    4.64
   5  -9   3    6.43    6.03
  -5  -9  -3   -4.40    5.05
   5   9   3    8.13    4.84
   5   9   3    4.20    7.45
  -5  -9  -3    8.51    7.24
  -5   9  -3    3.80    5.44
  -5   9  -4   -0.67    5.39
   5   9   4   -3.86    4.56
  -5  -9  -4    5.97    5.07
   5  -9   4    2.25    6.50
   5   9   4   20.47    7.99
  -5  -9  -4    5.99    6.88
  -5   9  -5   16.19    5.27
  -5  -9  -5    7.55    7.11
   5  -9   5    1.41    6.67
  -5   9  -6    1.58    5.11
  -5 -10   5   36.95    7.74
  -5 -10   4  117.50   10.60
   5  10  -4  132.35   11.33
  -5 -10   3   33.23    7.07
   5  10  -3   11.55    7.19
  -5 -10   2   18.85    6.26
   5  10  -2   13.58    7.50
   5  10  -1   48.32    7.08
   5 -10   0    1.61    5.73
   5  10   0    5.16    6.31
   5 -10   1   10.18    6.60
  -5 -10  -1   21.21    6.41
  -5 -10  -1   32.38    9.00
   5  10   1   25.52    6.50
  -5 -10  -2  114.83   12.16
   5  10   2  121.44   10.50
   5 -10   2  126.23   10.93
  -6   0  21    1.50    7.70
  -6   0  20  158.82   14.19
  -6   0  20  188.54   12.43
  -6   0  19    1.84    6.90
  -6   0  19    2.04    4.30
   6   0 -19    3.53    4.59
   6   0 -18   59.77    5.60
  -6   0  18   45.51    3.50
  -6   0  18   41.40    4.22
  -6   0  18   42.53    3.79
  -6   0  18   48.20    5.30
  -6   0  18   49.75    7.72
   6   0 -17   -1.24    4.05
  -6   0  17    1.68    1.90
  -6   0  17   -4.70    2.85
  -6   0  17    0.98    2.14
  -6   0  17   -3.28    3.94
  -6   0  17   -2.84    6.10
   6   0 -16  207.76   12.93
  -6   0  16  184.49   12.25
  -6   0  16  201.62   11.96
  -6   0  16  182.10   12.01
  -6   0  16  202.41   12.87
  -6   0  16  188.46   13.91
   6   0 -15    0.89    3.63
  -6   0  15    4.88    2.55
  -6   0  15    1.12    1.87
   6   0 -15   -3.99    2.75
   6   0 -15   -0.77    4.19
  -6   0  15   -2.40    1.99
  -6   0  15   -0.64    3.57
  -6   0  15    4.61    5.08
   6   0 -14  148.24    9.98
  -6   0  14  140.17    9.48
   6   0 -14  156.18    9.55
  -6   0  14  144.44    9.20
   6   0 -14  142.89   10.31
  -6   0  14  144.36    9.23
  -6   0  14  157.50   10.86
  -6   0  14  147.31    9.96
  -6   0  13   -2.47    2.95
  -6   0  13   -1.11    2.27
   6   0 -13    1.28    2.49
  -6   0  13   -1.26    1.69
   6   0 -13   -0.19    3.02
   6   0 -13   -0.23    3.78
  -6   0  13    1.01    1.75
  -6   0  13    1.21    4.43
  -6   0  12  393.68   23.89
  -6   0  12  382.92   23.59
   6   0 -12  384.06   23.61
  -6   0  12  380.08   23.42
   6   0 -12  398.13   23.89
   6   0 -12  377.10   24.06
  -6   0  12  385.50   23.46
  -6   0  12  431.06   24.46
   6   0 -11   -2.35    2.49
  -6   0  11   -0.54    1.51
  -6   0  11   -2.14    1.94
   6   0 -11   -2.08    3.29
  -6   0  11    2.33    2.27
  -6   0  11    2.29    3.54
  -6   0  10 1804.40  106.19
  -6   0  10 1690.24  106.31
   6   0 -10 1799.78  106.66
   6   0 -10 1781.52  106.51
  -6   0  10 1813.90  106.52
  -6   0  10 1799.92  106.82
   6   0  -9    2.18    2.38
  -6   0   9   -2.15    1.75
   6   0  -9   -0.73    2.81
  -6   0   9    0.55    1.23
  -6   0   9    0.86    2.20
  -6   0   9   -1.90    3.06
  -6   0   8 2157.07  128.02
   6   0  -8 2180.68  128.31
  -6   0   8 2093.43  127.90
  -6   0   8 2180.01  128.16
   6   0  -8 2216.04  128.18
  -6   0   8 2055.82  128.41
  -6   0   7   -1.02    1.48
   6   0  -7    3.05    2.44
  -6   0   7   -0.24    1.66
   6   0  -7    2.06    1.76
  -6   0   7    1.21    2.49
  -6   0   7    0.93    1.06
   6   0  -6  827.79   46.79
  -6   0   6  749.82   46.79
   6   0  -6  802.74   46.89
  -6   0   6  805.35   46.89
   6   0  -6  795.67   47.06
  -6   0   6  734.60   46.69
  -6   0   5    0.26    0.93
   6   0  -5    0.51    0.92
   6   0  -5   -0.21    1.35
  -6   0   5   -0.95    1.35
   6   0  -5    0.50    1.22
   6   0  -4   78.69    5.22
  -6   0   4   88.35    5.30
  -6   0   4   90.90    5.48
   6   0  -4   80.58    5.41
   6   0  -4   78.24    5.37
  -6   0   3    0.09    1.13
   6   0  -3    1.11    1.07
   6   0  -3   -0.31    1.34
  -6   0   3    0.11    1.62
  -6   0   2  470.39   25.79
   6   0  -2  413.53   25.69
  -6   0   2  423.19   25.73
   6   0  -2  398.76   25.74
   6   0  -1    2.17    1.57
  -6   0   1    2.92    1.85
   6   0  -1    3.60    1.46
   6   0   0 2239.95  130.32
  -6   0   0 2124.47  130.31
  -6   0  -1    0.61    1.71
   6   0   1   -1.47    1.34
  -6   0  -1   -0.07    1.20
   6   0   2  276.99   16.29
  -6   0  -2  252.28   16.65
   6   0   2  265.91   16.75
   6   0   3   -1.04    1.07
   6   0   3   -0.52    1.95
  -6   0  -3   -0.94    1.75
   6   0   4    0.49    1.18
  -6   0  -4    0.48    1.94
   6   0   4    1.08    1.99
  -6   0  -5    2.95    2.26
   6   0   5    1.88    2.19
   6   0   6  155.27    9.76
   6   0   6  158.96   10.42
  -6   0  -6  162.95   10.22
   6   0   7    0.09    1.72
  -6   0  -7   -4.41    2.56
   6   0   7   -1.78    2.35
   6   0   7    1.26    2.45
   6   0   8   42.75    3.64
   6   0   8   50.72    4.52
  -6   0  -8   48.25    4.19
   6   0   8   46.95    4.17
   6   0   9   -0.61    2.49
   6   0   9   -0.47    3.19
   6   0   9    1.72    2.81
  -6   0  -9   -2.17    3.05
   6   0   9   -0.24    2.24
   6   0  10  192.82   12.00
   6   0  10  183.61   11.76
   6   0  10  173.18   12.17
  -6   0 -10  179.67   11.99
   6   0  10  184.14   11.69
   6   0  11   -2.55    2.99
   6   0  11    3.18    3.66
   6   0  11   -0.92    2.77
  -6   0 -11    3.23    3.45
   6   0  11   -2.87    3.49
   6   0  12    4.57    3.25
   6   0  12    3.51    3.80
   6   0  12    7.39    3.19
   6   0  12   10.90    4.09
   6   0  13    2.21    3.64
   6   0  13   -2.03    4.12
   6   0  13    0.98    4.04
   6   0  13    3.54    3.29
   6   0  14  123.07    9.24
   6   0  14  137.87    9.78
   6   0  14  133.04    9.52
   6   0  15   -0.60    4.30
   6   0  15   -2.83    4.20
   6   0  15   -0.54    4.20
   6   0  16   60.83    5.91
   6   0  16   33.63    5.48
   6   0  17   -3.86    4.76
  -6  -1  22   -3.52    7.96
  -6  -1  21   25.59    7.96
  -6  -1  20    0.32    4.53
   6   1 -20    9.25    4.91
  -6   1  20    7.63    7.19
  -6  -1  20    6.44    7.15
   6   1 -19   44.58    6.04
  -6  -1  19   46.11    4.96
  -6   1  19   44.67    5.20
  -6  -1  19   42.70    5.85
  -6   1  19   46.48    8.03
  -6  -1  19   43.77    7.81
   6  -1 -18   52.79    5.35
   6   1 -18   58.81    6.04
  -6  -1  18   45.20    4.94
  -6   1  18   50.87    4.48
  -6   1  18   55.13    4.73
  -6  -1  18   46.07    7.36
  -6   1  18   41.76    7.64
  -6   1  18   46.07    4.99
  -6  -1  18   40.62    5.67
  -6   1  17   21.13    3.67
  -6  -1  17   14.86    4.64
  -6  -1  17   17.55    3.77
  -6   1  17   20.97    3.37
   6   1 -17   17.11    5.00
   6  -1 -17   20.97    4.13
  -6  -1  17   15.26    6.15
   6  -1 -17   16.23    4.97
  -6   1  17   19.17    3.52
  -6   1  17   11.71    6.68
  -6   1  16    1.81    3.27
  -6  -1  16    0.54    4.05
  -6  -1  16    2.18    3.29
   6   1 -16    3.66    3.61
  -6   1  16   -1.84    2.88
   6  -1 -16    0.77    3.56
   6   1 -16    1.38    4.41
  -6  -1  16   -3.54    5.54
   6  -1 -16   -3.96    4.70
  -6   1  16   -1.94    3.13
  -6   1  16   -0.85    5.97
  -6   1  15   41.91    4.29
  -6  -1  15   35.74    5.13
  -6  -1  15   42.43    4.45
   6   1 -15   39.44    4.57
  -6   1  15   41.14    4.09
   6   1 -15   41.17    5.00
   6  -1 -15   40.56    4.40
   6  -1 -15   51.73    5.50
  -6  -1  15   50.99    6.26
  -6   1  15   48.19    4.38
  -6   1  15   48.84    6.65
  -6   1  14   79.36    5.59
  -6  -1  14   71.37    6.30
  -6  -1  14   70.98    5.86
   6   1 -14   69.69    5.81
  -6   1  14   74.94    5.52
  -6  -1  14   68.98    6.97
   6  -1 -14   81.33    6.60
  -6   1  14   73.38    7.49
  -6   1  14   70.82    5.64
   6  -1 -14   76.96    5.72
   6   1 -14   66.29    6.30
   6  -1 -13   10.18    2.87
   6   1 -13    8.34    3.44
  -6  -1  13   12.17    4.14
   6  -1 -13    6.14    3.74
   6  -1 -13    4.71    1.84
  -6  -1  13   10.02    2.88
   6   1 -13   10.98    3.18
  -6   1  13    6.82    2.50
  -6  -1  13    5.48    3.47
  -6   1  13    8.55    4.79
   6   1 -12  422.23   26.18
   6  -1 -12  397.87   25.86
   6  -1 -12  414.99   26.23
   6   1 -12  446.03   25.95
   6  -1 -12  430.48   25.59
  -6  -1  12  445.96   25.96
  -6   1  12  416.93   25.83
  -6  -1  12  427.35   26.19
  -6  -1  12  410.53   26.37
  -6   1  12  409.49   26.70
   6  -1 -11    2.01    2.21
   6   1 -11    4.25    2.92
  -6  -1  11   -1.81    2.50
  -6  -1  11    3.03    3.47
   6  -1 -11    1.87    3.30
   6   1 -11    2.14    3.26
  -6   1  11    0.66    2.06
  -6  -1  11    2.83    2.81
  -6   1  11    4.62    4.28
   6   1 -10   31.97    3.63
   6  -1 -10   33.14    3.08
  -6  -1  10   37.38    3.28
   6  -1 -10   32.70    3.97
  -6  -1  10   31.17    4.00
   6   1 -10   33.36    4.00
  -6   1  10   37.61    3.13
  -6   1  10   31.71    3.04
  -6  -1  10   32.70    3.67
  -6   1  10   28.76    4.58
  -6  -1   9   77.73    5.97
  -6   1   9   82.45    5.78
  -6   1   9   84.59    5.79
   6   1  -9   90.95    6.32
  -6  -1   9   84.59    6.17
   6  -1  -9   84.31    5.80
   6   1  -9   74.09    6.14
  -6  -1   9   98.15    6.46
   6  -1  -9   87.96    6.51
  -6   1   9   88.98    7.00
   6   1  -8   18.56    2.75
   6  -1  -8   15.14    1.79
  -6  -1   8   17.15    2.51
  -6   1   8   23.45    2.30
   6   1  -8   17.67    3.08
   6  -1  -8   12.36    3.08
  -6  -1   8   23.64    3.07
  -6  -1   8   17.36    1.55
  -6   1   8   20.50    2.18
   6  -1  -8   23.65    2.27
  -6  -1   8   16.89    2.60
  -6   1   8   17.46    3.95
   6  -1  -7   69.42    4.79
  -6  -1   7   69.16    5.08
   6   1  -7   61.80    4.60
  -6   1   7   70.62    5.06
   6   1  -7   78.02    5.58
  -6   1   7   83.78    5.07
  -6  -1   7   82.21    4.75
   6   1  -7   68.60    5.34
   6  -1  -7   78.14    5.01
  -6  -1   7   87.14    5.37
   6  -1  -7   89.89    5.81
  -6   1   7   90.86    6.05
   6  -1  -6   77.55    5.15
  -6  -1   6   84.96    5.44
  -6   1   6   84.32    5.28
   6   1  -6   75.44    4.97
  -6   1   6   86.41    5.40
  -6  -1   6   78.72    5.12
  -6  -1   6   82.01    5.52
   6   1  -6   85.16    5.54
   6  -1  -6   84.61    5.27
   6  -1  -6   71.05    5.82
  -6   1   6   78.45    6.06
  -6  -1   5  101.45    6.38
   6   1  -5   99.77    6.10
  -6   1   5   85.61    6.25
  -6   1   5  104.30    6.44
   6  -1  -5   96.57    6.28
  -6  -1   5  110.71    6.21
   6   1  -5   97.10    6.42
  -6  -1   5   71.46    6.39
   6  -1  -5  102.60    6.78
   6  -1  -4 1847.31  113.80
   6   1  -4 1790.54  113.77
  -6   1   4 1957.25  113.79
   6  -1  -4 1986.71  113.87
  -6  -1   4 2013.72  113.77
   6   1  -4 1942.53  113.81
  -6  -1   4 1824.64  113.82
  -6  -1   4 1866.59  113.85
   6   1  -3    7.34    1.52
  -6  -1   3    8.62    1.43
  -6  -1   3    9.54    1.62
   6   1  -3    7.92    1.68
   6  -1  -3   12.40    1.96
  -6   1   3    5.53    1.40
   6  -1  -3    6.92    1.35
   6   1  -3    7.38    1.51
   6  -1  -2 1037.26   65.18
   6   1  -2 1206.77   65.26
  -6  -1   2 1175.85   65.26
  -6  -1   2 1117.72   65.19
  -6   1   2  925.08   65.36
   6   1  -2 1108.21   65.22
  -6  -1   2 1024.89   65.23
  -6  -1   1   53.24    4.71
   6   1  -1   73.84    4.65
  -6  -1   1   68.63    4.55
  -6  -1   1   83.43    4.82
   6   1  -1   71.19    4.75
  -6   1   1   81.40    4.94
   6  -1  -1   69.22    4.95
   6   1  -1   66.83    4.73
   6   1   0    1.13    1.33
   6   1   0    1.12    1.36
  -6  -1   0   -1.91    1.44
   6   1   0    0.22    0.98
  -6  -1   0    1.29    0.97
   6   1   0    1.22    1.42
  -6   1   0    1.25    1.41
  -6   1   0    0.82    1.54
   6  -1   0    0.54    1.57
   6  -1   1   82.62    5.21
  -6   1  -1   80.62    5.26
   6   1   1   68.42    4.72
   6   1   1   87.26    5.31
  -6   1  -1   89.90    5.26
   6  -1   1   60.77    5.06
  -6  -1  -1   79.44    4.74
  -6  -1  -2  133.71    8.89
   6   1   2  135.08    8.92
  -6   1  -2  140.32    9.03
   6  -1   2  127.18    8.90
   6  -1   2  156.80    8.81
   6  -1   3    9.30    2.10
   6   1   3   10.28    2.03
  -6   1  -3    9.50    2.35
  -6  -1  -3    7.56    1.99
   6  -1   3    7.40    1.81
   6   1   4 1107.72   63.76
  -6  -1  -4 1049.21   63.76
  -6   1  -4 1052.63   63.87
   6  -1   4  957.56   63.80
   6  -1   4 1113.05   63.64
  -6   1  -5    0.18    2.44
   6   1   5    2.96    2.12
   6  -1   5    0.98    2.25
  -6  -1  -5    4.56    2.18
   6  -1   6    1.89    2.78
  -6   1  -6    3.67    2.66
   6   1   6    1.24    2.40
  -6  -1  -6    0.72    2.32
   6  -1   6    1.25    2.30
   6  -1   7  130.77    9.44
   6  -1   7  144.54    9.73
   6  -1   7  134.98    9.34
  -6   1  -7  139.75    9.43
   6   1   7  141.34    9.45
  -6  -1  -7  150.63    9.54
   6   1   7  145.53    8.74
   6   1   8  220.18   13.65
   6  -1   8  197.88   13.92
   6  -1   8  212.42   13.76
   6  -1   8  218.84   14.15
   6   1   8  219.82   13.96
  -6   1  -8  225.32   13.88
  -6  -1  -8  214.89   13.91
   6   1   8  223.35   13.32
   6   1   9   42.60    4.01
   6  -1   9   41.75    4.57
   6  -1   9   40.88    4.23
   6  -1   9   41.81    4.10
   6   1   9   40.46    4.58
   6  -1   9   45.68    4.74
  -6  -1  -9   46.66    4.63
  -6   1  -9   40.53    4.23
   6   1   9   49.41    3.56
   6   1  10  611.13   38.82
   6  -1  10  650.90   39.09
   6  -1  10  728.30   39.39
   6   1  10  626.35   39.22
  -6   1 -10  645.13   39.09
   6   1  10  678.19   38.73
   6  -1  10  657.93   39.29
   6   1  10  628.04   38.99
   6  -1  10  581.30   38.98
   6   1  11   22.68    3.60
   6  -1  11   25.56    4.47
   6   1  11   23.87    3.25
   6  -1  11   23.29    3.96
   6  -1  11   21.69    3.76
   6  -1  11   29.45    4.34
   6   1  11   22.78    4.12
  -6   1 -11   27.75    3.83
   6   1  11   31.24    3.19
   6  -1  12  125.36    9.13
   6   1  12  128.10    8.50
   6   1  12  121.58    8.25
   6  -1  12  124.48    8.71
   6  -1  12  131.77    8.95
   6   1  12  126.51    9.02
   6   1  12  117.15    8.14
  -6   1 -12  121.94    8.66
   6  -1  12  110.56    8.56
   6  -1  13    1.15    4.50
   6   1  13    1.98    3.60
   6  -1  13   -1.26    3.66
   6  -1  13    2.45    3.97
   6   1  13   -2.51    2.75
   6   1  13    6.44    3.98
   6  -1  13   -0.25    4.05
  -6   1 -13   -3.40    3.84
   6   1  13    1.34    2.85
   6  -1  14   64.33    6.11
   6   1  14   66.77    5.91
   6  -1  14   77.29    6.92
   6   1  14   70.72    5.54
   6   1  14   64.84    6.77
   6  -1  14   71.59    6.28
   6  -1  15   22.96    4.82
   6   1  15   29.62    5.32
   6  -1  15   32.10    4.77
   6   1  15   28.72    4.43
   6  -1  15   23.41    5.08
   6   1  15   22.75    3.85
   6  -1  16    7.96    4.66
   6  -1  16   -0.67    5.14
   6   1  16    7.36    4.16
   6  -1  16   -1.23    4.30
   6  -1  17    1.06    5.12
   6   1  17   -1.06    5.00
  -6  -2  21   -7.73    7.95
  -6  -2  21   10.27    5.83
  -6  -2  20    7.34    7.42
  -6   2  20    5.73    7.94
  -6  -2  20    1.10    5.03
   6   2 -20   -2.63    5.65
  -6  -2  19    5.65    5.26
  -6  -2  19    7.17    4.15
   6   2 -19    1.44    5.15
   6  -2 -19    6.20    5.62
  -6  -2  19   15.08    7.14
  -6   2  19    7.32    4.11
  -6   2  19    9.29    7.53
  -6  -2  18   80.61    7.61
  -6   2  18   76.37    6.34
  -6  -2  18   87.53    6.79
  -6   2  18   84.46    6.62
   6   2 -18   74.85    7.67
   6  -2 -18   85.36    7.79
  -6  -2  18   91.21    8.88
  -6   2  18   69.11    6.79
  -6   2  18   63.67    9.18
  -6   2  17   32.60    4.03
  -6  -2  17   22.32    5.38
  -6  -2  17   32.94    4.60
   6   2 -17   28.92    4.93
  -6  -2  17   23.73    6.48
   6  -2 -17   35.95    5.86
  -6   2  17   27.08    7.40
  -6   2  17   26.93    4.46
   6   2 -17   30.13    5.67
  -6  -2  16  220.56   13.99
   6  -2 -16  200.50   12.90
   6   2 -16  193.10   13.79
  -6  -2  16  191.97   13.38
   6   2 -16  197.61   13.50
   6  -2 -16  218.96   13.85
  -6   2  16  201.00   13.05
  -6   2  16  205.79   13.37
  -6   2  16  201.48   15.06
  -6  -2  16  214.48   14.35
  -6  -2  15  149.82   11.12
   6   2 -15  146.00   11.19
   6  -2 -15  148.01   10.04
  -6  -2  15  156.84   10.72
   6   2 -15  155.06   10.71
  -6   2  15  161.88   10.26
   6  -2 -15  152.20   11.16
  -6   2  15  162.84   10.63
  -6  -2  15  158.61   11.66
  -6   2  15  159.82   12.38
   6   2 -14   16.65    4.45
   6  -2 -14   29.18    3.05
  -6  -2  14   20.93    3.90
   6   2 -14   25.46    4.34
  -6  -2  14   24.54    5.41
   6  -2 -14   24.25    4.61
  -6  -2  14   20.14    4.45
  -6   2  14   28.83    3.37
  -6   2  14   12.67    5.79
   6  -2 -13  147.19    9.75
   6   2 -13  136.05   10.65
   6   2 -13  157.76   10.46
  -6  -2  13  157.60   10.40
  -6   2  13  161.70    9.96
  -6  -2  13  153.52   10.63
  -6  -2  13  162.05   11.10
  -6   2  13  137.87   11.59
   6  -2 -13  150.02   10.71
   6   2 -12  701.86   43.91
   6  -2 -12  764.19   43.34
  -6  -2  12  737.51   43.71
   6   2 -12  722.37   43.72
  -6   2  12  720.50   43.47
  -6  -2  12  719.59   43.91
  -6   2  12  602.41   44.30
  -6  -2  12  720.27   44.00
   6  -2 -12  694.58   43.81
   6   2 -11  118.34    8.41
  -6  -2  11  126.99    8.13
  -6   2  11  115.28    7.71
   6  -2 -11  108.24    7.50
  -6  -2  11  125.17    8.36
  -6   2  11   86.24    9.04
  -6  -2  11  130.19    8.57
   6  -2 -11  118.62    8.41
   6   2 -10  203.62   12.88
  -6  -2  10  189.77   12.70
  -6   2  10  213.26   12.50
  -6  -2  10  190.54   12.98
   6  -2 -10  201.44   12.24
  -6  -2  10  207.20   12.84
   6  -2 -10  176.19   12.93
  -6   2  10  181.42   13.41
   6   2  -9   94.88    6.89
  -6  -2   9   94.37    6.67
   6  -2  -9   88.62    5.87
  -6   2   9   97.09    6.51
  -6  -2   9   99.49    7.09
  -6   2   9  104.78    7.89
   6  -2  -9  101.25    7.19
   6  -2  -9   94.29    6.15
  -6  -2   9   94.71    6.83
   6  -2  -8 1813.52  105.25
  -6  -2   8 1850.44  105.66
  -6  -2   8 1805.50  105.54
   6  -2  -8 1743.62  105.14
   6   2  -8 1824.02  105.67
  -6   2   8 1539.81  105.93
   6  -2  -8 1648.41  105.70
  -6  -2   7   78.68    5.27
   6   2  -7   76.18    4.46
  -6   2   7   64.39    5.11
   6  -2  -7   65.54    4.76
  -6  -2   7   73.49    5.40
   6   2  -7   69.24    5.44
  -6   2   7   51.75    5.94
   6  -2  -7   60.99    5.69
  -6  -2   6   73.50    5.11
  -6   2   6   72.37    5.08
   6  -2  -6   74.60    4.80
   6   2  -6   72.22    4.63
   6  -2  -6   58.92    5.50
  -6   2   6   54.63    5.68
   6   2  -6   73.66    5.21
  -6  -2   5  197.61   15.01
  -6   2   5  245.39   15.06
   6  -2  -5  299.86   15.18
  -6  -2   5  224.12   15.11
   6   2  -5  264.90   14.79
  -6   2   5  260.00   15.55
  -6  -2   5  219.11   14.72
   6  -2  -5  282.26   15.60
  -6   2   4  135.97    7.90
   6   2  -4  124.35    7.64
   6  -2  -4  104.75    8.21
  -6  -2   4  122.88    7.60
  -6  -2   4  112.05    7.90
   6   2  -3  945.93   53.18
  -6  -2   3  902.58   53.28
  -6  -2   3  899.77   53.18
   6   2  -3  790.48   53.28
  -6  -2   3  870.70   53.32
  -6  -2   2 2619.56  166.82
  -6  -2   2 2848.62  166.76
   6   2  -2 2715.03  166.75
  -6  -2   2 2816.41  166.77
   6   2  -2 2792.60  166.81
  -6  -2   2 2968.29  166.84
   6   2  -1  413.05   24.00
  -6  -2   1  413.33   24.02
  -6   2   1  364.19   23.93
  -6  -2   1  389.62   23.88
   6   2  -1  371.21   23.96
  -6  -2   1  401.27   23.98
  -6   2   1  410.64   24.26
  -6  -2   1  421.98   23.99
   6   2  -1  382.08   23.96
  -6  -2   0  177.39   10.75
   6   2   0  175.39   10.70
  -6   2   0  172.29   10.75
   6  -2   0  163.46   10.72
  -6  -2   0  177.90   10.56
  -6  -2   0  177.60   10.72
   6   2   0  159.54   10.77
  -6   2   0  172.68   11.02
  -6  -2   0  168.95   10.78
   6  -2   0  175.01   10.93
   6   2   0  168.34   10.67
   6   2   1   33.05    2.59
  -6  -2  -1   25.15    2.14
   6  -2   1   31.48    2.56
  -6   2  -1   21.23    2.60
   6   2   1   29.78    2.70
   6  -2   1   24.38    2.92
  -6  -2  -1   26.66    2.49
   6   2   1   29.64    2.41
   6   2   2  673.46   40.25
  -6  -2  -2  629.34   40.30
  -6  -2  -2  670.24   40.00
  -6   2  -2  673.71   40.31
   6  -2   2  677.48   40.31
   6  -2   2  691.49   40.44
   6   2   2  666.86   40.22
   6  -2   3  301.86   17.47
  -6   2  -3  292.68   17.50
   6   2   3  296.06   17.40
   6  -2   3  285.79   17.57
  -6  -2  -3  243.88   17.52
   6   2   3  275.10   17.36
   6  -2   4    5.64    2.42
   6   2   4    7.01    1.94
   6  -2   4    9.34    2.17
  -6   2  -4    5.37    2.24
  -6  -2  -4    4.43    2.41
   6   2   4    6.49    2.48
   6  -2   4    6.87    2.63
   6   2   4    5.74    1.90
   6   2   5  199.26   11.95
   6  -2   5  187.98   12.12
   6  -2   5  207.75   12.08
   6   2   5  185.97   11.92
   6   2   5  180.59   12.17
  -6   2  -5  166.02   12.22
  -6  -2  -5  188.23   12.21
   6  -2   5  196.38   12.28
   6  -2   6  501.09   30.10
   6   2   6  432.20   29.95
   6   2   6  530.87   30.25
  -6   2  -6  524.97   30.23
   6   2   6  508.38   29.93
   6  -2   6  486.85   30.10
   6  -2   6  490.08   30.21
   6  -2   7  396.18   23.53
   6   2   7  347.20   23.33
  -6   2  -7  378.52   23.59
   6   2   7  398.87   23.66
   6  -2   7  396.66   23.57
   6  -2   7  379.81   23.66
   6  -2   8  509.02   30.61
   6   2   8  540.05   30.54
  -6   2  -8  458.43   30.57
   6   2   8  561.86   30.82
   6  -2   8  464.00   30.59
   6   2   8  495.90   30.23
   6  -2   8  481.49   30.77
   6   2   9   21.68    4.00
  -6   2  -9   23.52    3.61
   6  -2   9   20.80    3.54
   6  -2   9   17.02    3.71
   6   2   9   15.09    2.55
   6  -2   9   20.60    4.06
   6  -2  10   -1.14    3.56
   6  -2  10    6.96    3.26
  -6   2 -10    1.37    3.15
   6   2  10    6.70    3.73
   6   2  10    4.37    1.07
   6  -2  10    6.94    3.98
   6   2  10    6.82    2.30
   6  -2  11   44.76    4.73
   6   2  11   36.11    3.42
   6  -2  11   35.58    4.26
   6  -2  11   47.95    4.92
   6   2  11   53.76    5.28
   6   2  11   31.22    2.69
  -6   2 -11   42.98    4.38
   6  -2  11   38.90    5.11
   6   2  11   37.89    3.64
   6  -2  12   25.57    4.22
   6   2  12   31.92    2.97
   6  -2  12   15.71    3.75
   6  -2  12   25.17    4.63
   6   2  12   35.52    5.08
  -6   2 -12   24.84    3.77
   6   2  12   24.51    2.29
   6   2  12   19.93    3.00
   6  -2  12   26.05    4.84
   6   2  13   28.34    2.94
   6   2  13   19.90    3.09
   6  -2  13   23.17    4.53
   6  -2  13   30.14    4.21
   6  -2  13   30.34    4.86
   6   2  13   29.53    5.39
   6   2  13   19.17    2.41
  -6   2 -13   29.23    4.10
   6   2  13   24.65    3.27
   6  -2  13   21.90    5.19
   6   2  14   19.53    2.82
   6  -2  14   17.49    3.76
   6  -2  14   17.21    4.55
   6   2  14   18.02    4.86
   6   2  14   16.82    2.29
  -6   2 -14   15.98    4.04
   6  -2  14   17.94    5.48
   6   2  14   20.55    3.25
   6   2  15   38.50    5.80
   6  -2  15   32.40    5.45
   6  -2  15   40.79    6.35
   6   2  15   37.11    3.96
   6  -2  15   30.24    4.55
   6  -2  16    6.67    4.95
   6   2  16    5.97    5.17
   6  -2  16    7.27    5.30
   6   2  17    5.97    5.87
   6  -2  17    4.43    5.79
   6  -2  18    3.80    6.64
  -6  -3  21   13.81    6.15
  -6  -3  20   28.37    8.19
  -6  -3  20   35.68    6.65
   6   3 -20   39.46    6.99
  -6  -3  19   -7.56    5.89
  -6  -3  19    9.51    4.67
   6   3 -19   -4.43    5.82
   6  -3 -19   -1.79    5.83
  -6  -3  19   11.65    7.44
  -6   3  19    0.57    4.62
  -6   3  19   12.87    7.20
  -6  -3  18   49.61    6.71
  -6  -3  18   46.12    6.13
   6   3 -18   54.37    6.31
   6   3 -18   59.39    6.93
   6  -3 -18   41.53    6.60
  -6  -3  18   66.71    8.19
  -6   3  18   58.62    6.00
  -6   3  18   37.23    8.00
  -6  -3  17   -0.37    5.34
  -6  -3  17    6.48    4.42
   6   3 -17   -2.32    4.83
   6   3 -17    8.96    5.56
  -6   3  17    4.08    6.87
  -6   3  17    7.10    4.31
  -6  -3  17    4.82    6.31
   6  -3 -17    5.83    5.36
  -6  -3  16   13.28    5.16
   6  -3 -16   14.57    4.99
  -6  -3  16    9.09    5.94
  -6  -3  16   12.84    4.49
   6   3 -16   15.44    4.81
   6   3 -16   11.14    5.06
  -6   3  16    9.15    4.16
  -6   3  16   14.27    6.89
   6  -3 -15   76.91    7.66
  -6  -3  15   82.37    8.42
   6   3 -15   72.18    7.20
  -6  -3  15   92.10    7.20
   6   3 -15   88.45    7.83
  -6  -3  15   95.31    7.81
  -6   3  15   96.28    9.08
  -6  -3  14   28.88    5.54
   6  -3 -14   26.62    5.21
   6   3 -14   30.55    4.87
   6   3 -14   27.92    5.18
   6  -3 -14   32.44    2.65
  -6  -3  14   33.96    5.09
  -6   3  14   27.64    6.46
   6  -3 -13   29.92    4.99
  -6  -3  13   38.23    5.38
   6   3 -13   29.07    4.62
   6  -3 -13   28.06    2.57
   6   3 -13   35.65    5.09
  -6  -3  13   34.77    4.85
  -6   3  13   20.80    6.15
  -6  -3  12   99.78    7.94
   6  -3 -12   89.78    7.68
   6   3 -12   97.21    7.37
   6   3 -12   93.22    7.59
   6  -3 -12   95.74    6.05
  -6   3  12   80.09    8.33
  -6  -3  12   95.42    7.53
   6  -3 -11  151.80    9.99
  -6  -3  11  171.04   11.25
  -6  -3  11  176.87   11.40
   6   3 -11  176.57   11.06
   6   3 -11  168.32   11.26
  -6   3  11  151.87   11.82
   6  -3 -11  175.16   11.37
   6   3 -10   78.91    5.94
  -6  -3  10   62.85    6.05
   6  -3 -10   67.01    4.43
  -6  -3  10   67.08    5.78
   6  -3 -10   55.71    6.12
  -6   3  10   56.31    6.40
   6  -3  -9   21.14    1.92
   6  -3  -9   23.23    1.98
   6   3  -9   32.21    3.83
  -6  -3   9   23.10    3.69
   6  -3  -9   21.99    2.20
  -6   3   9   16.58    4.43
   6  -3  -9   26.62    4.31
   6  -3  -8   14.53    1.63
   6   3  -8    9.32    3.06
   6   3  -8   13.54    1.48
   6  -3  -8    9.29    1.83
   6  -3  -8    6.04    3.65
  -6   3   8   18.99    4.24
   6   3  -7   60.60    4.11
   6  -3  -7   58.31    4.19
   6  -3  -7   68.33    5.77
  -6   3   7   69.32    5.80
   6  -3  -7   62.91    4.37
   6  -3  -6   14.97    2.30
  -6  -3   6   18.98    3.24
   6   3  -6   14.74    1.77
   6  -3  -6   14.72    3.79
  -6   3   6   14.14    3.76
  -6   3   5  548.01   32.76
   6   3  -5  509.97   32.42
  -6  -3   5  535.65   32.79
   6  -3  -5  545.66   33.13
  -6   3   5  603.65   33.17
  -6  -3   5  541.17   32.77
  -6   3   4  688.73   44.42
   6  -3  -4  710.41   44.44
  -6  -3   4  750.73   44.22
   6   3  -4  745.54   44.24
   6   3  -4  740.40   43.98
  -6  -3   3   71.76    4.66
   6   3  -3   56.98    4.34
  -6  -3   3   51.99    4.58
   6   3  -3   59.12    4.57
   6  -3  -3   65.69    5.23
   6   3  -2   62.09    4.46
  -6   3   2   56.62    4.53
  -6  -3   2   68.55    4.55
  -6  -3   2   58.64    4.50
   6   3  -2   53.64    4.54
   6   3  -1  299.03   19.29
  -6  -3   1  288.35   19.26
  -6  -3   1  323.90   19.28
   6   3  -1  320.75   19.27
   6  -3  -1  332.86   19.31
  -6   3   1  316.41   19.32
  -6  -3   0   14.65    2.35
  -6   3   0   19.03    2.47
   6  -3   0   19.06    2.58
   6   3   0   19.45    2.72
  -6  -3   0   23.43    2.42
   6   3   0   21.52    2.24
   6  -3   1  134.32    8.46
  -6  -3  -1  115.11    8.28
   6  -3   1  102.95    8.27
  -6   3  -1  121.90    8.35
  -6  -3  -1  131.29    8.18
   6   3   1  130.79    8.54
   6  -3   1  155.16    8.80
   6   3   1  135.89    8.17
   6  -3   2   39.57    3.96
  -6  -3  -2   43.61    3.65
   6  -3   2   37.08    3.59
  -6   3  -2   43.31    3.63
   6  -3   2   45.75    4.31
   6   3   2   44.77    3.96
   6   3   2   48.70    3.35
  -6  -3  -2   47.16    3.44
   6   3   3  347.48   21.60
  -6  -3  -3  359.38   21.63
   6  -3   3  352.70   22.04
  -6  -3  -3  385.85   21.54
  -6   3  -3  345.43   21.69
   6  -3   3  332.62   21.70
   6   3   3  345.83   21.48
  -6   3  -4  434.30   26.35
   6  -3   4  421.74   26.32
   6  -3   4  390.67   26.47
   6   3   4  450.70   26.17
   6  -3   4  413.30   26.59
  -6  -3  -4  431.74   26.04
   6   3   4  446.63   26.07
   6   3   5   59.83    4.19
   6  -3   5   71.78    5.14
   6   3   5   58.55    4.39
   6  -3   5   57.74    4.62
  -6   3  -5   52.12    4.81
   6   3   5   62.14    5.37
  -6  -3  -5   63.53    4.12
   6  -3   6  172.59   11.84
   6  -3   6  184.08   11.81
   6   3   6  182.54   11.22
   6  -3   6  168.30   11.44
  -6   3  -6  182.72   11.65
   6   3   6  167.58   11.79
  -6  -3  -6  184.86   10.88
   6   3   6  175.15   11.08
   6  -3   7   -1.59    3.25
   6   3   7    0.11    1.90
   6  -3   7   -0.23    3.05
   6  -3   7   -2.50    2.73
  -6  -3  -7   -0.36    0.90
  -6   3  -7    1.11    3.03
   6   3   7   -3.25    3.24
   6   3   7   -1.60    1.59
   6   3   8   24.19    2.50
   6  -3   8   28.09    4.23
   6  -3   8   30.76    3.53
   6  -3   8   31.25    4.21
   6   3   8   28.25    2.83
  -6   3  -8   26.48    4.04
   6   3   8   44.87    4.58
   6   3   8   30.98    2.57
   6  -3   9  215.57   13.76
   6   3   9  202.64   12.84
   6  -3   9  213.73   13.34
  -6   3  -9  218.81   13.57
   6   3   9  242.06   14.03
   6  -3   9  216.14   13.97
   6   3   9  189.00   12.74
   6   3   9  214.54   12.81
   6  -3  10   46.98    4.72
   6   3  10   57.61    3.84
   6   3  10   45.67    5.51
  -6   3 -10   45.22    4.90
   6  -3  10   51.24    5.91
   6   3  10   53.97    3.70
   6   3  10   51.46    3.84
   6  -3  10   47.09    5.29
   6  -3  11   91.09    6.71
   6   3  11   93.29    5.94
   6   3  11  111.53    7.91
  -6   3 -11   83.79    6.84
   6   3  11   88.03    5.77
   6  -3  11   94.03    7.80
   6  -3  11  102.23    7.57
   6   3  11   81.55    5.83
   6  -3  12  265.21   17.34
   6   3  12  272.19   16.20
   6  -3  12  285.55   16.90
   6  -3  12  264.04   17.56
   6   3  12  278.20   16.24
  -6   3 -12  252.12   16.83
   6   3  12  292.41   17.73
   6   3  12  249.85   16.13
   6  -3  12  262.71   17.63
   6   3  13   53.82    3.56
   6  -3  13   48.16    4.94
   6   3  13   47.30    3.68
   6  -3  13   56.56    6.64
   6   3  13   68.20    6.59
  -6   3 -13   52.28    5.13
   6  -3  13   53.54    6.58
   6  -3  14   35.17    4.27
   6   3  14   35.20    5.67
   6  -3  14   36.87    6.30
  -6   3 -14   33.56    4.38
   6  -3  14   30.42    5.83
   6   3  15   26.31    5.77
   6  -3  15   25.49    6.24
   6  -3  15   19.10    5.74
   6   3  16   -2.31    5.26
   6  -3  16   -0.42    5.88
   6  -3  16   -0.64    5.67
   6   3  17   14.08    6.27
   6  -3  17    2.24    6.11
   6  -3  18   24.90    6.89
  -6  -4  19   46.39    7.30
  -6  -4  19   29.39    6.02
  -6  -4  19   41.98    8.86
  -6   4  19   37.29    5.85
  -6   4  19   37.24    7.91
  -6  -4  18    2.12    6.21
  -6  -4  18    3.69    5.37
   6   4 -18    1.37    5.24
   6   4 -18    9.87    6.32
  -6  -4  18    6.51    7.62
   6  -4 -18   -5.60    5.68
  -6   4  18    3.19    4.57
  -6   4  18    4.94    6.49
  -6  -4  17    2.85    5.61
  -6  -4  17    6.53    4.82
   6   4 -17    4.02    4.76
  -6  -4  17   18.72    7.18
   6  -4 -17   -0.29    5.53
  -6   4  17    0.41    6.12
  -6   4  17   10.83    5.02
   6   4 -17   14.95    6.10
  -6  -4  16   54.21    7.17
   6   4 -16   50.62    6.93
   6   4 -16   60.20    6.59
  -6  -4  16   56.05    7.75
   6  -4 -16   50.36    6.54
  -6   4  16   53.68    6.24
  -6   4  16   68.48    7.93
   6   4 -15    8.91    5.44
   6   4 -15    3.46    4.61
  -6  -4  15    9.24    5.90
   6  -4 -15    7.76    5.49
  -6  -4  15   13.47    5.43
  -6   4  15   17.65    6.19
   6   4 -14    5.95    5.11
   6   4 -14    6.09    4.22
   6  -4 -14    6.03    4.92
  -6  -4  14    6.91    5.61
  -6   4  14    0.76    5.79
  -6  -4  14    0.72    4.89
  -6  -4  13  211.08   14.05
   6   4 -13  202.06   14.15
   6   4 -13  208.93   13.87
  -6  -4  13  221.21   14.41
  -6   4  13  191.04   14.44
   6  -4 -13  185.78   13.93
   6   4 -12    5.09    4.31
   6   4 -12    3.14    4.07
  -6  -4  12    1.31    5.17
   6  -4 -12    0.59    4.74
  -6   4  12    0.36    5.10
  -6  -4  12   -0.65    4.43
  -6  -4  11  281.58   17.76
   6   4 -11  264.75   17.75
   6   4 -11  270.45   17.55
  -6  -4  11  299.87   18.03
  -6   4  11  251.34   18.02
   6  -4 -11  261.77   17.82
  -6  -4  10   23.14    4.33
   6  -4 -10   21.71    1.91
   6   4 -10   17.90    4.02
   6  -4 -10   12.36    4.95
  -6   4  10   26.45    5.20
   6   4 -10   25.38    4.47
   6  -4  -9  136.19   10.63
   6   4  -9  136.43    8.97
   6   4  -9  160.54    9.01
  -6   4   9  150.49   10.69
   6  -4  -9  140.42    9.01
   6  -4  -8  328.67   20.23
   6  -4  -8  348.16   20.21
   6   4  -8  324.38   20.15
  -6   4   8  337.35   21.25
   6  -4  -8  318.89   21.24
  -6  -4   7  722.55   46.65
   6  -4  -7  777.56   46.14
   6  -4  -7  770.67   46.29
  -6  -4   7  795.33   46.74
   6   4  -7  752.87   46.11
  -6   4   7  832.21   47.02
   6  -4  -7  736.20   47.02
   6   4  -6  317.10   18.98
   6  -4  -6  308.64   18.46
   6   4  -6  302.26   18.42
  -6   4   6  304.22   19.22
   6  -4  -6  284.58   19.29
  -6  -4   6  276.23   18.87
  -6  -4   5   74.10    6.38
   6   4  -5  105.19    6.52
   6  -4  -5   78.30    5.91
   6   4  -5   85.44    5.90
  -6   4   5   80.77    6.96
   6  -4  -5   82.66    7.02
  -6  -4   4   73.02    5.50
   6  -4  -4   83.33    5.15
   6   4  -4   70.22    5.53
   6   4  -4   63.19    5.17
  -6   4   4   59.63    6.10
   6  -4  -4   60.60    5.95
   6  -4  -3  364.50   21.52
   6   4  -3  370.66   21.71
  -6  -4   3  346.46   21.65
   6  -4  -3  344.68   21.54
   6   4  -3  362.34   21.62
   6  -4  -3  375.39   22.13
  -6   4   3  376.71   22.23
  -6  -4   3  327.87   21.61
  -6   4   3  302.53   21.62
   6  -4  -2   91.20    6.80
   6  -4  -2   95.58    6.86
  -6  -4   2   99.61    6.86
   6   4  -2  107.72    6.91
   6  -4  -2   93.16    7.33
  -6  -4   2   97.40    6.85
   6   4  -2   93.32    6.77
  -6   4   2  103.16    6.96
   6  -4  -1  452.99   27.62
   6  -4  -1  459.79   27.61
  -6  -4   1  447.24   27.57
   6   4  -1  476.62   27.69
  -6  -4   1  425.48   27.53
   6   4  -1  450.60   27.55
  -6   4   1  448.44   27.65
   6  -4   0  326.17   20.71
   6  -4   0  331.19   20.72
  -6  -4   0  338.78   20.60
   6   4   0  355.47   20.83
   6   4   0  314.44   20.54
  -6  -4   0  338.85   20.57
  -6   4   0  341.28   20.70
   6  -4   1   56.21    4.76
   6  -4   1   52.62    4.73
  -6  -4  -1   52.27    4.50
   6   4   1   67.12    4.97
  -6  -4  -1   52.55    4.25
   6   4   1   52.09    4.32
  -6   4  -1   58.43    4.64
   6  -4   2   31.61    3.79
   6   4   2   32.54    3.03
  -6  -4  -2   31.66    3.48
   6  -4   2   30.83    3.77
  -6   4  -2   29.69    3.43
   6  -4   2   34.03    4.27
  -6  -4  -2   36.21    3.54
   6   4   2   34.94    3.77
  -6  -4  -2   31.58    3.06
   6  -4   3   98.22    7.07
  -6  -4  -3   95.36    6.60
  -6   4  -3   90.88    6.66
  -6  -4  -3   97.22    6.33
   6   4   3   92.37    7.09
  -6  -4  -3   92.15    6.63
   6  -4   3   88.37    7.24
   6   4   3   93.04    6.27
  -6   4  -4   84.88    6.22
   6   4   4   90.79    5.78
  -6  -4  -4   94.70    5.98
  -6  -4  -4   76.24    6.12
   6  -4   4   87.71    7.14
   6  -4   4   81.97    6.70
  -6   4  -5   42.39    3.91
   6   4   5   37.51    2.99
   6  -4   5   27.20    4.92
  -6  -4  -5   37.17    3.60
  -6   4  -6  492.20   28.73
   6  -4   6  459.65   28.68
   6  -4   6  470.77   29.03
   6   4   6  476.18   29.17
   6   4   6  467.72   28.24
  -6  -4  -6  460.25   28.42
   6  -4   7  150.90   10.78
   6  -4   7  147.62   10.11
  -6   4  -7  173.72   10.34
   6  -4   7  159.82   10.67
   6   4   7  150.81   10.82
   6   4   7  142.03    9.35
  -6  -4  -7  164.24    9.60
   6  -4   8  147.10    9.99
   6  -4   8  148.97    9.76
  -6   4  -8  140.26    9.53
   6  -4   8  136.87    9.19
   6   4   8  159.16   10.01
  -6  -4  -8  154.20    8.48
   6   4   8  124.69    8.19
   6  -4   9    7.52    4.17
   6  -4   9    5.17    3.20
  -6  -4  -9    5.83    1.77
  -6   4  -9    9.82    3.72
   6   4   9    7.81    4.32
   6  -4   9    3.35    4.37
   6  -4  10   75.72    6.89
   6  -4  10   73.66    5.87
  -6  -4 -10   73.46    4.64
   6   4  10   71.25    7.00
   6  -4  10   57.77    6.84
  -6   4 -10   72.14    6.33
  -6   4 -11  337.09   21.01
   6   4  11  349.73   21.58
   6  -4  11  354.97   21.72
   6  -4  11  310.87   20.66
  -6   4 -12   62.00    5.88
   6   4  12   81.04    7.43
   6  -4  12   65.53    5.60
   6  -4  12   64.16    7.17
   6  -4  13   83.01    8.35
  -6   4 -13   65.87    6.15
   6  -4  13   68.93    7.80
   6   4  13   92.18    7.91
   6  -4  14    3.36    6.17
   6  -4  14   -3.39    5.93
   6   4  14    0.39    5.95
   6  -4  15   29.91    6.70
   6  -4  15   29.27    6.81
   6   4  15   32.93    6.65
   6  -4  16   51.50    7.88
   6  -4  16   53.98    7.84
   6   4  16   70.01    8.35
   6   4  17    3.08    6.66
  -6   5  19   12.66    5.88
   6   5 -18   40.44    6.94
  -6   5  18   33.25    6.09
  -6   5  18   41.03    7.65
  -6  -5  18   47.70    6.53
  -6  -5  17    3.72    5.50
   6   5 -17    1.90    5.64
   6  -5 -17    2.20    5.93
  -6  -5  17   13.36    8.05
  -6  -5  17    5.39    6.30
  -6   5  17    4.66    6.52
  -6   5  17   10.65    5.28
   6   5 -17    3.22    6.42
   6   5 -16    9.79    6.36
   6   5 -16   14.85    5.74
   6  -5 -16    1.57    5.79
  -6  -5  16   18.96    7.54
  -6   5  16    2.69    6.49
  -6  -5  16    7.35    5.95
   6   5 -15   20.70    6.34
   6   5 -15   23.45    5.72
  -6  -5  15   13.32    7.11
   6  -5 -15   16.24    6.22
  -6   5  15   28.77    6.29
  -6  -5  15   30.77    6.46
   6   5 -14    0.42    5.21
   6   5 -14    6.32    5.37
   6  -5 -14    2.29    5.75
  -6  -5  14    4.52    6.26
  -6   5  14   -2.97    5.93
  -6  -5  14    0.40    5.26
  -6  -5  13   15.32    5.06
   6   5 -13   21.22    5.32
   6   5 -13   19.02    5.28
  -6  -5  13   14.40    6.04
  -6   5  13    5.10    5.82
   6  -5 -13   19.43    5.85
  -6  -5  12   32.97    5.63
   6   5 -12   48.72    6.18
   6   5 -12   51.43    5.99
  -6  -5  12   39.63    6.80
  -6   5  12   51.22    6.47
   6  -5 -12   36.10    6.31
   6   5 -11    8.99    4.35
   6   5 -11    7.45    1.29
   6   5 -11    8.44    4.72
   6   5 -11   10.60    1.47
  -6   5  11    7.30    5.13
   6  -5 -11    6.72    5.18
   6  -5 -10   11.71    1.48
   6   5 -10   20.41    4.58
   6   5 -10   12.10    2.03
   6   5 -10   12.42    2.08
  -6   5  10   10.22    5.00
   6  -5 -10   17.99    5.38
  -6  -5   9   47.86    6.14
   6  -5  -9   68.63    4.37
   6   5  -9   71.53    6.23
   6   5  -9   60.98    4.58
   6  -5  -9   60.61    4.37
   6   5  -9   63.11    4.58
  -6   5   9   60.57    6.77
   6  -5  -9   56.19    6.84
  -6  -5   8    5.96    4.06
   6   5  -8   -2.20    4.01
   6  -5  -8   -0.20    1.96
   6   5  -8    4.29    3.90
   6  -5  -8    6.34    2.39
  -6   5   8    2.65    4.86
   6   5  -8    4.03    2.33
   6  -5  -8    1.12    4.80
   6  -5  -7   49.52    3.91
   6   5  -7   55.00    5.30
   6  -5  -7   51.42    6.37
  -6   5   7   39.82    5.78
   6   5  -7   42.66    4.19
  -6  -5   7   46.31    5.30
   6  -5  -6    2.10    2.37
   6   5  -6    2.52    3.54
   6  -5  -6    8.55    4.89
  -6   5   6    1.29    4.60
   6   5  -6    0.82    2.65
  -6  -5   6    2.90    3.46
  -6  -5   5   79.25    6.37
   6  -5  -5   72.96    5.85
   6   5  -5   79.32    6.36
   6  -5  -5   78.41    5.76
   6   5  -5   80.72    6.02
  -6   5   5   83.88    7.29
   6  -5  -5   74.95    7.27
  -6  -5   4   15.53    3.73
  -6   5   4   17.35    3.77
   6  -5  -4   22.87    3.41
   6  -5  -4   23.43    3.26
   6   5  -4   23.87    3.79
   6   5  -4   19.96    3.37
   6  -5  -4   29.29    4.80
   6   5  -3   39.35    4.15
   6  -5  -3   43.63    4.04
   6  -5  -3   31.72    4.01
  -6  -5   3   32.45    4.08
   6   5  -3   33.15    4.11
  -6  -5   3   33.72    4.26
  -6   5   3   39.98    4.34
   6  -5  -2  170.40   10.68
   6   5  -2  150.02   10.74
  -6  -5   2  164.10   10.78
   6  -5  -2  168.36   10.74
   6  -5  -2  165.94   11.33
   6   5  -2  155.80   10.87
  -6  -5   2  157.19   10.71
   6  -5  -1  177.25   11.63
   6   5  -1  174.56   11.51
  -6  -5   1  176.59   11.60
   6  -5  -1  182.07   11.58
   6   5  -1  172.66   11.69
   6  -5  -1  171.56   12.18
  -6  -5   1  165.85   11.47
  -6   5   1  182.91   11.69
   6   5   0   25.64    3.28
   6  -5   0   22.10    3.58
  -6  -5   0   19.02    3.54
   6  -5   0   22.80    3.73
   6   5   0   25.50    3.97
  -6  -5   0   25.30    3.37
  -6   5   0   19.82    3.55
   6   5   1   70.46    5.56
   6  -5   1   75.45    6.40
   6  -5   1   80.16    6.22
  -6  -5  -1   74.00    5.91
   6   5   1   86.58    6.48
  -6  -5  -1   72.06    5.70
  -6   5  -1   74.31    6.01
   6   5   2    6.69    2.61
   6  -5   2    6.12    3.46
  -6   5  -2   13.53    3.25
  -6  -5  -2    4.39    3.04
   6  -5   2   12.33    3.57
   6   5   2   14.10    3.84
  -6  -5  -2    8.53    3.53
  -6  -5  -2    6.47    2.69
  -6  -5  -3  197.23   11.96
   6  -5   3  175.96   12.39
  -6   5  -3  189.93   12.18
  -6  -5  -3  193.11   11.75
   6  -5   3  178.13   12.80
  -6  -5  -3  178.01   12.18
   6   5   3  165.97   12.50
   6   5   3  184.94   11.69
   6  -5   3  180.99   12.48
  -6  -5  -4  353.19   20.49
   6  -5   4  295.68   20.85
  -6   5  -4  338.51   20.60
  -6  -5  -4  323.10   20.27
   6   5   4  320.23   20.95
   6  -5   4  358.31   21.32
  -6  -5  -4  294.10   20.60
   6  -5   4  344.36   21.05
   6   5   4  342.97   20.21
  -6  -5  -5   40.16    4.52
  -6  -5  -5   41.01    3.75
   6  -5   5   29.86    5.83
  -6   5  -5   46.77    4.57
   6  -5   5   31.84    5.11
   6   5   5   44.15    3.41
  -6   5  -6   19.82    3.62
  -6  -5  -6   16.27    3.48
   6  -5   6   18.60    5.03
   6  -5   6   21.63    4.69
   6   5   6   17.29    2.10
   6   5   7   10.75    1.44
   6  -5   7   23.92    4.40
  -6   5  -7    9.62    3.50
   6   5   7   14.97    4.48
  -6  -5  -7   14.98    3.23
   6   5   8  125.97    8.98
   6  -5   8  102.61    8.69
  -6   5  -8  110.87    8.28
  -6  -5  -8  112.52    7.60
  -6  -5  -9   65.77    4.86
   6   5   9   58.36    6.80
   6  -5   9   66.24    6.90
  -6   5  -9   69.65    6.22
  -6  -5 -10   63.06    4.40
  -6   5 -10   51.89    5.93
   6   5  10   59.08    6.74
   6  -5  10   55.91    6.56
   6   5  11    5.35    1.34
  -6  -5 -11   11.24    2.11
   6   5  11    4.13    5.56
   6  -5  11    2.03    5.12
  -6   5 -11   12.66    4.23
   6   5  12   76.07    7.52
   6  -5  12   57.29    7.45
  -6   5 -12   60.15    6.14
   6   5  13    4.86    5.71
   6  -5  13    0.44    6.21
   6  -5  14   -0.88    7.38
   6  -5  14    9.73    6.44
   6   5  14   18.08    6.36
   6  -5  15    3.14    7.34
   6   5  15   10.45    6.48
   6  -5  16   39.82    8.40
  -6   6  18   14.44    5.98
   6   6 -17   17.12    7.03
  -6   6  17   22.21    6.06
   6  -6 -16   25.96    6.54
  -6  -6  16   23.15    7.77
  -6   6  16   33.02    7.18
   6   6 -16   20.59    6.49
   6   6 -15   92.37    9.56
   6   6 -15   92.01    9.24
   6  -6 -15   97.04    9.31
  -6  -6  15  130.18   10.92
  -6   6  15   77.57    9.33
  -6  -6  15   99.31    9.44
  -6  -6  14    6.65    5.86
   6   6 -14   16.54    6.07
   6   6 -14    9.94    6.01
  -6  -6  14   26.01    7.78
  -6   6  14    8.04    6.24
   6  -6 -14   24.47    6.66
  -6  -6  13   19.63    5.79
   6   6 -13   23.97    6.33
   6   6 -13   31.46    6.25
  -6  -6  13   31.51    6.99
  -6   6  13   26.98    6.51
   6  -6 -13   21.47    6.62
   6   6 -12   67.07    7.07
   6   6 -12   66.42    4.14
   6   6 -12   56.33    4.08
  -6   6  12   57.42    7.63
   6  -6 -12   66.88    8.12
   6   6 -11   59.53    6.80
   6  -6 -11   57.56    4.05
   6   6 -11   58.57    4.27
   6   6 -11   59.93    4.40
  -6   6  11   56.71    7.43
   6  -6 -11   56.25    7.73
  -6  -6  10    4.49    5.03
   6   6 -10   16.92    5.34
   6   6 -10    4.66    4.93
   6   6 -10    6.99    2.49
  -6   6  10    3.35    5.62
   6   6 -10    8.03    2.57
   6  -6 -10    5.02    5.88
  -6  -6   9  147.29   10.42
   6   6  -9  131.58   10.54
   6  -6  -9  138.81    8.77
   6   6  -9  166.11   10.67
   6   6  -9  143.78    9.20
   6  -6  -9  132.94    8.85
   6   6  -9  130.94    9.23
  -6   6   9  130.54   10.94
   6  -6  -9  140.41   11.33
   6   6  -8    9.67    4.70
   6  -6  -8   20.07    2.84
   6  -6  -8   26.13    6.40
  -6   6   8   25.75    5.94
   6   6  -8   23.70    3.50
  -6  -6   8   21.66    4.91
   6   6  -7   61.59    6.22
   6  -6  -7   59.82    4.86
   6  -6  -7   63.65    7.43
   6   6  -7   64.65    5.30
  -6   6   7   47.05    7.03
  -6  -6   7   56.48    6.21
  -6  -6   6   45.15    5.62
   6   6  -6   46.08    5.61
   6  -6  -6   42.66    4.27
   6   6  -6   48.68    5.70
   6   6  -6   50.58    4.98
   6  -6  -6   42.78    6.59
  -6  -6   5   93.42    7.93
  -6   6   5   94.88    7.93
   6   6  -5  106.82    8.00
   6   6  -5   92.37    8.03
   6  -6  -5  105.18    7.26
   6   6  -5  103.31    7.66
   6  -6  -5   93.07    8.99
   6   6  -4  133.84   10.22
   6  -6  -4  147.10    9.80
  -6   6   4  137.91   10.12
   6  -6  -4  139.40   11.05
   6   6  -4  140.23   10.12
  -6  -6   4  159.02   10.26
  -6  -6   3  212.60   15.10
   6   6  -3  233.66   15.21
   6  -6  -3  234.87   14.95
  -6   6   3  232.73   15.23
   6  -6  -3  236.26   15.91
   6   6  -3  237.69   15.29
  -6  -6   3  236.66   15.20
  -6  -6   2  181.83   12.23
   6   6  -2  178.63   12.21
   6  -6  -2  182.63   12.26
  -6   6   2  179.96   12.29
   6   6  -2  194.15   12.53
   6  -6  -2  176.02   12.99
  -6  -6   2  183.28   12.22
  -6  -6   1  274.45   17.83
   6   6  -1  282.00   17.80
   6  -6  -1  296.96   17.92
  -6   6   1  266.15   17.87
   6  -6  -1  278.52   18.43
   6   6  -1  275.75   18.10
  -6  -6   1  278.29   17.72
   6  -6   0  237.71   15.41
  -6  -6   0  237.55   15.26
   6   6   0  241.96   15.18
   6  -6   0  229.20   15.45
  -6   6   0  211.04   15.24
   6  -6   0  222.14   15.97
   6   6   0  264.20   15.78
  -6  -6   0  244.36   15.13
   6  -6   1  135.99    9.77
  -6  -6  -1  134.28    9.40
   6   6   1  124.08    9.04
   6  -6   1  122.49    9.61
  -6   6  -1  129.94    9.32
  -6  -6  -1  136.73   10.13
   6   6   1  121.54    9.75
  -6  -6  -1  144.39    9.16
  -6  -6  -2   91.26    7.15
   6  -6   2   87.03    7.41
   6   6   2   95.29    6.85
   6  -6   2   85.32    7.60
  -6   6  -2   94.92    7.31
  -6  -6  -2   79.75    7.70
   6   6   2   95.33    7.98
  -6  -6  -2   97.87    6.84
  -6  -6  -3  171.62   11.69
   6   6   3  183.93   11.44
   6  -6   3  168.24   12.31
  -6   6  -3  166.54   11.80
   6   6   3  196.75   12.56
  -6  -6  -3  170.51   12.16
  -6  -6  -3  172.41   11.39
  -6  -6  -4   56.04    5.16
  -6   6  -4   51.50    5.25
   6  -6   4   55.23    6.16
   6   6   4   50.12    4.43
   6  -6   4   52.77    6.73
   6   6   4   48.25    5.94
  -6  -6  -4   45.91    5.71
  -6  -6  -4   60.38    4.58
   6   6   5   58.01    4.20
   6  -6   5   49.97    6.18
  -6   6  -5   54.32    5.26
  -6  -6  -5   49.32    4.96
  -6  -6  -5   45.29    4.35
   6  -6   5   49.25    6.62
   6   6   5   44.67    6.24
  -6  -6  -5   48.94    5.52
   6  -6   6  508.25   32.28
   6   6   6  519.32   31.07
  -6   6  -6  512.36   31.70
  -6  -6  -6  531.36   31.81
   6  -6   6  482.49   32.46
   6  -6   7  102.20    8.85
  -6  -6  -7  109.21    8.04
   6  -6   7  105.44    9.66
  -6   6  -7  100.34    7.96
   6   6   8   34.03    4.05
   6   6   8   45.21    6.07
   6  -6   8   47.23    7.23
  -6  -6  -8   45.30    4.80
  -6   6  -8   52.09    5.07
   6   6   9    3.07    2.81
   6   6   9    2.39    5.17
   6  -6   9   -6.62    6.17
  -6  -6  -9   -1.93    3.44
  -6   6  -9    0.25    3.94
   6   6  10   -0.85    2.43
   6   6  10   10.53    5.76
   6  -6  10   -4.57    7.12
  -6  -6 -10    6.57    3.02
  -6   6 -10    2.21    4.34
  -6   6 -11    8.99    4.62
   6  -6  11   11.21    5.69
   6   6  11    8.70    5.71
   6  -6  12   26.60    6.54
   6   6  12   22.17    6.68
   6   6  13   -3.51    6.25
   6  -6  14   -8.63    8.41
   6   7 -14   57.32    7.80
   6  -7 -14   45.05    7.99
  -6   7  14   46.97    7.73
   6   7 -13   14.40    6.13
  -6   7  13    5.31    6.79
   6  -7 -13   17.04    7.25
   6   7 -12   -8.92    6.47
   6   7 -12    0.85    5.71
   6  -7 -12   -0.45    6.87
  -6  -7  12    9.55    6.16
  -6  -7  11    7.86    5.60
   6   7 -11    9.55    5.67
   6   7 -11    6.79    5.55
   6   7 -11   11.23    2.99
   6  -7 -11    1.86    6.88
  -6  -7  10   14.22    5.71
   6   7 -10   12.48    5.56
   6   7 -10   20.23    3.24
   6   7 -10    4.78    5.62
  -6  -7  10   11.32    6.47
   6   7 -10   13.45    3.43
   6  -7 -10   12.05    7.10
   6  -7  -9   31.44    7.78
   6   7  -9   34.56    4.47
   6  -7  -9   38.54    3.81
   6   7  -9   38.35    4.63
   6  -7  -9   38.17    3.54
   6   7  -9   48.86    6.49
  -6  -7   9   27.99    5.82
   6  -7  -8    5.79    2.85
   6   7  -8    0.40    5.36
   6  -7  -8    4.37    6.59
   6   7  -8   -0.87    3.98
  -6  -7   8    8.40    5.28
  -6  -7   7    3.99    5.04
   6   7  -7   13.31    5.11
   6  -7  -7   10.68    3.34
   6   7  -7    8.76    5.40
   6   7  -7   25.03    4.53
   6  -7  -7    4.64    6.66
  -6  -7   6   27.83    5.52
  -6   7   6   25.81    5.57
   6   7  -6   31.74    5.41
   6  -7  -6   36.36    4.24
   6   7  -6   23.92    5.54
   6   7  -6   37.29    5.02
   6  -7  -6   30.17    6.81
  -6  -7   5   13.68    4.95
  -6   7   5   11.32    4.45
   6   7  -5   15.48    4.95
   6   7  -5   11.68    4.77
   6  -7  -5   14.24    3.92
   6   7  -5    4.73    4.64
   6  -7  -5   17.93    6.50
  -6  -7   4   13.58    4.84
  -6   7   4    2.66    4.42
   6   7  -4    4.64    4.78
   6  -7  -4    3.72    3.84
   6   7  -4    0.32    4.52
   6   7  -4    0.30    4.49
   6  -7  -4    5.01    5.93
  -6  -7   3   13.70    4.47
  -6   7   3    2.26    4.66
   6   7  -3   25.81    5.11
  -6  -7   3   11.76    4.64
   6   7  -3   11.32    4.24
   6  -7  -3    9.57    4.17
   6   7  -3   26.29    5.23
   6  -7  -3   11.07    6.23
  -6   7   2  167.83   11.59
  -6  -7   2  173.32   11.59
   6   7  -2  146.29   11.41
   6   7  -2  151.17   11.35
   6  -7  -2  163.00   11.33
   6  -7  -2  159.82   12.45
   6   7  -2  168.85   11.78
  -6  -7   2  172.52   11.48
  -6   7   1    3.62    4.52
  -6  -7   1    8.12    4.52
   6   7  -1   11.44    4.37
   6  -7  -1    1.45    4.28
   6   7  -1    1.07    4.20
   6   7  -1    2.75    4.96
   6  -7  -1    6.85    5.62
  -6  -7   1    0.26    4.26
  -6   7   0   -0.29    4.20
  -6  -7   0    2.97    4.10
   6   7   0    0.84    4.39
   6  -7   0    4.30    4.53
   6   7   0   -4.74    4.00
   6  -7   0    2.81    5.71
  -6  -7   0    3.29    5.58
   6   7   0    2.15    5.00
  -6  -7   0   -0.24    3.86
  -6   7  -1   17.78    4.84
  -6  -7  -1   28.36    4.97
   6   7   1   17.99    4.66
   6  -7   1   32.46    5.53
   6   7   1   32.69    4.30
  -6  -7  -1   37.53    6.30
   6   7   1   40.57    6.20
   6  -7   1   14.48    6.21
  -6  -7  -1   33.07    4.52
  -6   7  -2   69.51    6.01
  -6  -7  -2   52.04    5.66
   6   7   2   55.83    5.72
   6  -7   2   54.98    6.63
   6   7   2   53.36    5.28
  -6  -7  -2   53.03    7.02
   6   7   2   75.72    6.96
  -6  -7  -2   54.36    5.42
  -6   7  -3   19.05    4.66
  -6  -7  -3   20.75    4.59
   6   7   3   22.18    4.39
   6   7   3   23.57    3.64
   6  -7   3   33.34    5.55
   6   7   3   22.98    5.58
  -6  -7  -3   21.64    5.51
  -6  -7  -3   24.75    4.05
  -6   7  -4   14.37    4.38
  -6  -7  -4   22.30    4.26
   6   7   4   26.78    4.28
   6   7   4   15.28    3.20
   6  -7   4    9.37    5.38
   6  -7   4    5.97    6.39
   6   7   4   40.27    5.95
  -6  -7  -4   12.90    5.36
  -6  -7  -4   21.67    3.67
  -6  -7  -5   77.60    6.05
   6   7   5   84.26    5.98
   6  -7   5   83.80    8.02
  -6   7  -5   78.26    7.01
   6   7   5   75.79    6.63
  -6  -7  -5   74.73    6.65
   6  -7   5   68.39    8.32
   6   7   5   97.62    8.32
  -6  -7  -5   78.05    7.67
   6  -7   6   88.93    8.49
  -6   7  -6   94.56    7.51
   6   7   6   87.86    7.00
  -6  -7  -6   88.18    6.36
   6  -7   6  116.44    9.62
   6   7   6   71.30    8.69
  -6  -7  -6   86.80    7.92
   6  -7   7    6.36    5.55
  -6   7  -7   12.32    4.13
   6   7   7   22.44    3.83
   6  -7   7    7.90    7.06
  -6  -7  -7    9.43    5.05
   6   7   8    9.25    3.48
   6  -7   8   -2.21    5.71
   6  -7   8   -3.83    6.68
   6   7   8   11.96    6.22
  -6  -7  -8   12.41    4.75
  -6   7  -8    3.80    4.10
   6  -7   9   11.38    7.17
   6   7   9    8.98    6.18
   6  -7   9   15.59    6.05
  -6   7  -9    4.42    4.33
   6  -7  10   17.37    8.02
   6   7  10   14.57    6.53
   6  -8 -13   15.60    8.23
   6  -8 -12   -1.52    7.74
   6   8 -11   32.89    6.98
   6  -8 -11   38.50    8.51
  -6  -8  11   27.44    7.47
  -6  -8  11   26.62    8.30
   6   8 -10   86.43    9.51
  -6  -8  10  108.92   10.27
   6  -8 -10   95.68   11.05
  -6  -8  10  109.76    9.84
  -6  -8   9    4.44    6.67
  -6   8   9    0.44    5.94
   6   8  -9    5.55    3.90
   6   8  -9   12.31    5.95
   6   8  -9    7.72    6.27
   6   8  -9   -1.40    4.09
   6  -8  -9    7.75    8.04
  -6  -8   8    6.80    6.07
   6   8  -8   11.98    4.25
   6   8  -8   10.67    5.83
   6   8  -8   10.03    5.90
   6   8  -8   12.44    4.37
   6  -8  -8   14.20    7.53
  -6  -8   7   97.91    9.44
   6  -8  -7   97.90    7.42
  -6   8   7  101.12    9.16
   6   8  -7  107.36    9.14
   6   8  -7  100.17    9.15
   6   8  -7   89.50    8.03
   6  -8  -7   89.86   10.53
  -6  -8   6  115.11    9.80
   6  -8  -6  115.88    8.48
  -6   8   6  105.55    9.82
   6   8  -6  100.68    9.80
   6   8  -6  106.20    9.78
   6   8  -6  138.02    9.37
   6  -8  -6  109.24   10.95
  -6  -8   5   20.67    5.71
  -6   8   5   19.63    5.96
   6   8  -5   41.03    6.11
  -6  -8   5   25.32    5.98
   6  -8  -5   32.62    4.68
   6   8  -5   27.98    6.13
   6   8  -5   32.33    5.46
   6  -8  -5   15.14    7.70
  -6  -8   4   -4.56    5.23
  -6   8   4   -5.72    5.34
   6   8  -4   -0.38    5.31
  -6  -8   4   11.14    5.71
   6  -8  -4    3.41    4.34
   6   8  -4   -0.36    4.97
   6   8  -4   -6.59    5.77
   6  -8  -4    8.14    6.88
  -6  -8   3   72.11    8.04
  -6   8   3   97.77    8.32
   6   8  -3   87.92    8.23
  -6  -8   3   83.86    8.17
   6   8  -3   81.63    7.95
   6  -8  -3   85.92    7.68
   6   8  -3  103.52    8.66
   6  -8  -3   98.83    9.79
  -6   8   2   58.13    6.71
   6   8  -2   57.23    6.75
  -6  -8   2   60.69    6.68
   6   8  -2   51.28    6.24
   6  -8  -2   56.47    6.26
   6   8  -2   69.47    7.32
  -6  -8   2   51.00    7.78
   6  -8  -2   42.36    7.57
  -6  -8   2   64.60    6.57
  -6   8   1   33.09    5.46
   6   8  -1   23.59    5.59
  -6  -8   1   23.58    5.50
   6   8  -1   28.00    5.05
   6  -8  -1   19.73    5.33
   6   8  -1   26.86    6.49
  -6  -8   1   28.05    7.13
   6  -8  -1   23.12    7.28
  -6  -8   1   24.56    5.22
  -6   8   0    5.69    5.01
  -6  -8   0    2.50    4.52
   6   8   0   -0.97    4.92
   6  -8   0    0.34    5.35
   6   8   0    4.15    4.28
  -6  -8   0    9.05    6.42
   6   8   0    5.84    6.22
   6  -8   0    6.92    6.13
  -6  -8   0    6.93    4.42
  -6   8  -1    9.83    5.26
   6   8   1   14.26    4.67
  -6  -8  -1   20.43    5.34
   6   8   1   17.88    4.36
   6  -8   1   19.16    5.14
   6   8   1   17.72    6.29
   6  -8   1   21.73    7.06
  -6  -8  -1   25.98    6.56
  -6  -8  -1   14.66    4.48
  -6   8  -2   31.52    5.73
   6   8   2   38.22    5.37
  -6  -8  -2   38.24    5.41
   6   8   2   34.47    4.84
   6  -8   2   33.07    6.47
   6   8   2   36.13    7.14
   6  -8   2   32.00    7.05
  -6  -8  -2   36.94    7.11
  -6  -8  -2   35.46    5.04
  -6   8  -3  125.51    9.48
   6   8   3  112.55    9.11
  -6  -8  -3  123.87    9.16
   6   8   3  105.39    8.56
   6  -8   3  127.18   10.08
  -6  -8  -3  119.99   10.28
   6   8   3  126.72   10.74
  -6  -8  -3  116.22    8.61
  -6   8  -4    6.04    4.89
   6   8   4    2.67    4.29
  -6  -8  -4    8.84    4.52
   6  -8   4    7.93    6.03
   6   8   4   14.14    6.21
  -6  -8  -4    1.54    5.92
  -6  -8  -4    8.77    4.03
  -6   8  -5   16.82    4.77
  -6  -8  -5   22.80    4.89
   6   8   5   24.05    4.70
   6  -8   5   26.98    6.48
   6   8   5   18.78    7.05
   6  -8   5   11.81    7.46
  -6  -8  -5   10.64    6.15
  -6   8  -6    0.29    4.78
   6   8   6    3.99    4.17
  -6  -8  -6   10.06    4.36
   6  -8   6    1.36    6.10
   6  -8   6   -6.06    6.96
   6   8   6    2.45    6.69
  -6  -8  -6    6.64    6.19
   6  -8   7   56.92    7.72
  -6   8  -7   51.78    5.78
   6   8   7   59.29    8.21
  -6   8  -8  130.75    9.63
   6  -8   8  120.38   10.96
   6  -9  -9   17.95    8.87
   6  -9  -8   -0.61    8.67
  -6  -9   8   -5.19    7.08
  -6  -9   7   15.38    6.80
   6   9  -7   23.43    7.23
   6   9  -7   21.62    6.71
   6   9  -7   23.09    5.45
   6  -9  -7   14.84    8.43
  -6  -9   6   19.89    6.54
   6   9  -6   21.94    6.29
   6   9  -6   24.13    6.54
   6   9  -6   21.69    5.74
   6  -9  -6    9.20    8.61
  -6  -9   5    0.41    6.34
   6   9  -5    6.06    6.09
  -6  -9   5    6.73    6.31
   6   9  -5    4.50    6.07
   6   9  -5   21.98    5.97
   6  -9  -5    5.55    7.84
  -6  -9   4   17.30    6.46
  -6   9   4   19.70    6.45
   6   9  -4   16.74    6.28
  -6  -9   4   12.24    6.14
   6  -9  -4   24.91    4.98
   6   9  -4   21.38    6.23
   6   9  -4   17.77    6.18
  -6  -9   4   12.27    7.75
   6  -9  -4   14.14    8.55
  -6  -9   3    5.25    5.78
  -6   9   3   -0.41    6.11
   6   9  -3   10.50    5.91
  -6  -9   3    5.53    5.96
   6  -9  -3   12.18    4.81
   6   9  -3    8.86    5.40
   6   9  -3   19.15    6.88
  -6  -9   3   10.98    7.78
   6  -9  -3   18.21    8.05
  -6  -9   2   23.35    6.03
  -6   9   2   26.89    6.26
   6   9  -2   12.07    5.83
  -6  -9   2   28.62    6.45
   6  -9  -2   20.74    5.43
   6   9  -2   21.23    5.44
   6   9  -2   17.48    6.92
  -6  -9   2    1.54    7.80
   6  -9  -2   23.85    8.26
  -6   9   1    6.60    5.88
   6   9  -1   -0.75    5.81
  -6  -9   1    7.01    5.51
   6  -9  -1    6.39    5.85
   6   9  -1    8.55    4.84
  -6  -9   1   16.13    7.77
   6   9  -1   14.62    7.03
   6  -9  -1   -2.63    8.03
  -6  -9   1   15.35    5.20
  -6   9   0   -3.78    5.89
  -6  -9   0   -1.43    5.63
   6   9   0    5.76    5.71
   6  -9   0   -7.52    5.73
   6   9   0    1.23    4.59
   6   9   0   -0.95    7.19
   6  -9   0    8.39    7.98
  -6  -9   0    3.45    7.45
  -6  -9   0   -0.63    4.93
  -6   9  -1    5.17    5.88
   6   9   1    7.95    5.03
  -6  -9  -1    5.16    5.47
   6  -9   1    2.78    5.72
   6   9   1    3.14    4.27
   6   9   1   -2.96    7.73
  -6  -9  -1   -7.21    7.62
  -6  -9  -1    0.86    5.03
   6  -9   2    2.51    5.74
   6   9   2    2.65    5.50
  -6  -9  -2   14.90    5.91
   6   9   2   20.39    7.54
  -6  -9  -2    5.21    7.16
  -6   9  -2    3.95    5.34
   6  -9   3   16.20    6.55
   6   9   3    4.41    5.22
  -6  -9  -3    4.44    5.28
   6   9   3    7.88    7.27
  -6  -9  -3    6.93    6.95
  -6   9  -3    8.69    5.62
   6  -9   4   28.82    6.95
   6   9   4   18.82    4.95
  -6  -9  -4   14.31    5.34
  -6   9  -4   11.19    5.65
  -6  -9  -4   22.75    7.56
   6  -9   5   21.45    7.15
  -6   9  -5   38.06    6.08
  -6 -10   5   30.57    7.41
   6  10  -4    5.27    7.26
  -6 -10   4    4.34    6.39
   6  10  -3   10.18    7.83
  -6 -10   3    6.60    7.14
   6  10  -2   77.31    9.27
  -6 -10   2   67.66    8.09
   6  10  -1    5.78    6.09
   6 -10  -1    2.32    6.06
   6  10   0   23.86    6.28
   6 -10   0   42.18    7.35
   6 -10   1   38.85    7.36
  -6 -10  -1   29.81    9.13
  -6 -10  -1   25.18    6.90
   6  10   1   42.42    6.94
   6  10   2   12.46    5.64
   6 -10   2    1.81    6.47
  -7   0  22   25.08    8.78
  -7   0  21    3.09    7.79
  -7   0  20  320.64   20.86
  -7   0  20  287.24   19.08
  -7   0  19   -4.71    6.96
  -7   0  19    9.57    4.17
   7   0 -19   -5.18    4.61
  -7   0  18    4.46    1.81
  -7   0  18    2.63    2.11
  -7   0  18    3.22    4.19
   7   0 -18    4.49    4.77
   7   0 -17    6.58    4.20
  -7   0  17   -3.94    3.01
  -7   0  17   -0.67    1.82
  -7   0  17   -2.27    2.02
  -7   0  17   -4.28    4.03
  -7   0  17    2.91    6.05
   7   0 -16   23.77    4.35
   7   0 -16   26.06    3.63
  -7   0  16   20.53    3.29
  -7   0  16   24.10    2.45
   7   0 -16   19.87    5.14
  -7   0  16   24.41    2.58
  -7   0  16   29.13    6.28
  -7   0  16   22.52    4.36
  -7   0  15    0.22    3.47
   7   0 -15   -0.14    2.77
  -7   0  15   -0.83    2.62
  -7   0  15    1.23    1.80
   7   0 -15   -6.11    3.84
   7   0 -15   -9.86    4.71
  -7   0  15   -1.06    1.93
  -7   0  15    0.36    5.35
  -7   0  14   -0.82    3.24
   7   0 -14    0.41    2.70
  -7   0  14   -3.24    2.42
  -7   0  14    1.49    1.69
   7   0 -14    0.21    3.32
   7   0 -14   -1.78    4.17
  -7   0  14    2.69    1.85
  -7   0  14    4.36    4.81
  -7   0  13    2.14    3.04
  -7   0  13    1.18    2.29
   7   0 -13   -2.09    2.41
  -7   0  13   -0.41    1.62
   7   0 -13    5.75    3.27
   7   0 -13    0.49    3.76
  -7   0  13    0.28    1.84
  -7   0  13    4.96    4.42
   7   0 -12  342.16   20.44
  -7   0  12  322.65   19.90
  -7   0  12  311.40   20.13
   7   0 -12  327.35   20.68
  -7   0  12  340.36   20.41
  -7   0  12  354.47   20.96
   7   0 -11    0.87    2.65
  -7   0  11    2.32    1.43
  -7   0  11   -0.97    2.11
   7   0 -11    2.41    3.51
  -7   0  11   -1.72    2.74
  -7   0  11   -1.31    3.86
  -7   0  10 2434.24  148.32
  -7   0  10 2507.83  148.48
   7   0 -10 2545.07  148.82
   7   0 -10 2530.35  148.68
  -7   0  10 2426.56  148.64
  -7   0  10 2557.88  148.98
   7   0  -9   -0.61    2.27
  -7   0   9   -0.34    1.71
   7   0  -9   -2.34    3.02
  -7   0   9   -1.96    2.28
  -7   0   9   -5.07    3.10
  -7   0   9   -0.36    1.33
  -7   0   8 1347.99   80.06
  -7   0   8 1303.62   79.92
   7   0  -8 1345.78   80.19
  -7   0   8 1363.44   80.18
   7   0  -8 1382.11   80.37
  -7   0   8 1310.22   80.43
  -7   0   7   -0.66    1.15
   7   0  -7    1.29    1.84
  -7   0   7   -1.31    1.71
   7   0  -7    1.20    1.54
   7   0  -7    0.71    2.60
   7   0  -6   14.28    1.70
  -7   0   6   19.04    1.71
  -7   0   6   15.65    2.11
   7   0  -6   14.61    2.09
   7   0  -6   15.12    1.82
   7   0  -5    0.15    1.08
  -7   0   5   -0.25    1.19
  -7   0   5    1.71    1.61
   7   0  -5   -2.66    1.49
   7   0  -5    0.40    1.36
   7   0  -4 6884.17  412.82
  -7   0   4 7035.82  412.77
   7   0  -4 6847.09  412.74
  -7   0   4 6798.70  412.86
  -7   0   4 6909.32  412.93
   7   0  -4 7040.15  412.85
   7   0  -3   -0.30    1.27
   7   0  -3   -0.41    1.93
  -7   0   3    0.35    1.40
   7   0  -3    1.40    1.58
  -7   0   3    0.13    1.77
  -7   0   2 3740.52  209.29
   7   0  -2 3315.36  209.20
   7   0  -2 3423.86  209.20
  -7   0   2 3576.13  209.21
   7   0  -1   -1.24    1.71
  -7   0   1   -2.25    1.75
   7   0  -1    2.49    1.68
  -7   0   0    6.75    1.58
   7   0   0   10.06    1.69
  -7   0  -1   -0.08    1.31
   7   0   1   -1.55    1.38
  -7   0  -1   -0.70    1.84
  -7   0  -2  459.87   26.97
   7   0   2  448.55   26.96
  -7   0  -2  440.90   27.36
   7   0   2  419.96   27.42
   7   0   3    0.25    1.21
   7   0   3    2.59    2.25
  -7   0  -3    1.27    2.26
   7   0   4 1183.78   68.12
  -7   0  -4 1050.01   68.01
   7   0   4 1141.03   67.57
   7   0   5    3.64    2.46
  -7   0  -5    1.31    2.34
   7   0   5   -0.78    1.44
   7   0   6  435.38   29.11
  -7   0  -6  461.99   29.04
   7   0   6  496.03   28.62
   7   0   7   -3.29    3.00
  -7   0  -7   -2.38    2.76
   7   0   7   -2.37    1.74
  -7   0  -8  748.06   44.50
   7   0   8  738.52   44.62
   7   0   8  748.36   44.41
   7   0   8  715.64   44.03
   7   0   9   -1.57    3.11
   7   0   9   -1.02    2.87
  -7   0  -9   -1.53    3.25
   7   0   9   -0.45    2.23
   7   0  10 1271.17   75.01
   7   0  10 1348.36   75.20
   7   0  10 1228.13   75.36
  -7   0 -10 1293.64   75.23
   7   0  10 1162.96   74.78
   7   0  11    1.15    2.76
   7   0  11    4.87    4.14
   7   0  11    2.03    3.09
  -7   0 -11    0.24    3.43
   7   0  11   -0.94    3.57
   7   0  12  267.84   16.30
   7   0  12  253.44   15.97
   7   0  12  232.43   16.42
  -7   0 -12  248.61   16.23
   7   0  12  249.43   15.77
   7   0  13  -11.29    4.51
   7   0  13   -2.42    3.51
   7   0  13   -3.67    4.09
   7   0  13   -0.84    3.40
   7   0  14   89.70    7.38
   7   0  14   75.87    6.47
   7   0  14   75.85    6.44
   7   0  14   80.73    6.94
   7   0  15    2.35    3.89
   7   0  15    0.86    4.52
   7   0  15   -1.56    4.75
   7   0  16    3.89    4.57
   7   0  16    3.09    4.77
  -7  -1  22   27.04    8.72
  -7   1  21    2.20    8.81
  -7  -1  21    3.46    7.52
  -7  -1  21    4.28    4.93
   7   1 -20    5.97    5.03
  -7  -1  20   20.09    5.02
  -7   1  20    4.77    7.70
  -7  -1  20   -0.47    7.46
  -7  -1  19   84.85    7.22
   7  -1 -19   99.78    7.61
   7   1 -19   97.27    8.05
  -7   1  19   97.28    7.25
  -7  -1  19   91.60    9.68
  -7   1  19   58.88    9.59
  -7  -1  19   87.95    7.84
  -7   1  18   13.68    4.09
  -7  -1  18   16.25    4.58
  -7  -1  18   19.13    4.05
  -7   1  18   10.50    3.07
   7   1 -18   11.66    4.95
   7  -1 -18   15.85    4.04
   7  -1 -18   15.23    5.44
  -7   1  18   14.51    3.35
  -7  -1  18    9.54    6.44
  -7   1  18   10.67    6.80
  -7  -1  17   20.08    4.86
  -7   1  17   23.46    4.11
   7  -1 -17   19.11    4.16
   7   1 -17   25.05    5.20
  -7  -1  17   28.80    4.06
  -7   1  17   21.70    3.43
   7   1 -17   24.31    4.29
   7  -1 -17   19.54    5.44
  -7   1  17   28.37    3.69
  -7   1  17   32.46    7.15
  -7  -1  17   31.40    6.45
   7   1 -16  396.29   24.93
   7  -1 -16  423.36   24.58
   7   1 -16  411.17   24.57
  -7  -1  16  380.17   24.43
  -7   1  16  378.58   24.27
   7  -1 -16  401.25   25.06
  -7   1  16  397.07   24.35
  -7   1  16  395.98   25.84
  -7  -1  16  397.75   25.44
  -7  -1  16  412.28   24.95
  -7   1  16  386.08   24.46
  -7   1  15   64.92    5.11
  -7  -1  15   57.75    5.85
  -7  -1  15   57.04    5.17
   7  -1 -15   52.99    4.20
   7   1 -15   70.62    5.47
  -7   1  15   55.44    4.78
   7  -1 -15   63.62    5.41
   7   1 -15   47.80    5.83
   7  -1 -15   59.81    6.37
  -7  -1  15   68.34    7.00
  -7   1  15   59.47    4.94
  -7   1  15   47.73    7.44
   7  -1 -14    2.78    2.91
   7   1 -14    5.49    3.92
  -7   1  14   -2.60    2.85
  -7  -1  14   -2.62    3.04
   7  -1 -14    1.33    1.95
   7   1 -14    4.32    3.12
   7  -1 -14   -3.28    4.19
  -7  -1  14   -0.31    4.81
  -7   1  14    1.71    2.90
  -7  -1  14    1.47    3.51
  -7   1  14   -6.64    5.39
   7  -1 -13   13.35    3.07
   7   1 -13   11.25    3.56
  -7   1  13   15.34    2.90
   7   1 -13   17.42    3.27
  -7  -1  13   19.06    3.32
   7  -1 -13   14.55    2.17
   7  -1 -13   22.03    4.25
  -7  -1  13   14.71    4.64
  -7   1  13   17.09    3.12
  -7  -1  13   19.32    3.87
  -7   1  13   22.67    5.31
   7  -1 -12    0.31    2.45
   7   1 -12    6.41    3.20
  -7   1  12    2.86    2.33
  -7  -1  12    2.11    2.62
   7  -1 -12   -2.54    3.64
   7   1 -12    0.24    3.69
  -7  -1  12    3.64    3.89
  -7  -1  12    2.86    3.05
  -7   1  12    1.39    2.42
  -7   1  12    3.07    4.50
   7   1 -11   84.67    6.45
  -7  -1  11   91.40    6.10
  -7   1  11   85.00    5.86
  -7   1  11   83.69    5.95
   7   1 -11   89.70    6.71
  -7  -1  11   87.98    6.42
   7  -1 -11   69.09    5.95
   7  -1 -11   89.51    6.83
  -7   1  11   73.05    7.28
  -7  -1  11   85.97    6.80
  -7  -1  10  161.05   10.56
  -7   1  10  163.24   10.43
   7   1 -10  172.23   10.99
  -7   1  10  168.19   10.49
  -7  -1  10  149.33   10.00
  -7  -1  10  184.84   10.84
   7  -1 -10  172.87   10.51
   7   1 -10  179.74   10.84
  -7  -1  10  182.89   11.04
  -7   1  10  171.79   11.54
   7  -1 -10  174.47   11.01
  -7  -1   9  135.84    8.83
  -7   1   9  124.05    8.63
   7   1  -9  136.40    9.24
  -7   1   9  133.64    8.75
  -7  -1   9  130.70    8.32
   7   1  -9  133.27    8.96
  -7  -1   9  139.07    9.02
   7  -1  -9  131.38    8.69
  -7   1   9  140.69    9.73
  -7  -1   9  146.11    9.26
   7  -1  -9  153.19    9.39
  -7  -1   8 1314.49   77.51
   7  -1  -8 1293.01   77.29
  -7   1   8 1376.19   77.43
  -7   1   8 1283.94   77.46
   7   1  -8 1226.69   77.67
  -7  -1   8 1145.21   77.25
  -7  -1   8 1378.39   77.65
   7   1  -8 1351.42   77.64
   7  -1  -8 1339.50   77.43
   7  -1  -8 1347.42   77.79
  -7   1   8 1330.72   77.98
   7   1  -7   34.60    3.51
   7  -1  -7   38.20    3.04
  -7  -1   7   44.34    3.49
  -7   1   7   34.17    3.17
   7   1  -7   34.18    2.71
  -7   1   7   43.85    3.46
   7  -1  -7   55.66    4.23
  -7  -1   7   41.48    2.99
  -7  -1   7   38.63    3.51
   7  -1  -7   37.62    3.23
  -7   1   7   62.64    4.74
  -7  -1   6  516.18   29.10
   7   1  -6  474.80   28.83
  -7   1   6  495.78   29.01
  -7   1   6  491.91   29.14
  -7  -1   6  442.69   28.95
  -7  -1   6  516.43   29.19
   7   1  -6  508.34   29.16
   7  -1  -6  461.22   29.02
   7  -1  -6  425.89   29.33
   7   1  -5   34.79    2.38
   7  -1  -5   20.20    2.47
  -7   1   5   25.34    2.43
  -7  -1   5   29.74    2.92
  -7   1   5   30.16    2.88
  -7  -1   5   28.45    2.41
   7   1  -5   23.69    2.75
   7  -1  -5   26.29    2.60
   7   1  -5   27.17    2.56
  -7  -1   5   28.17    2.66
   7   1  -4   45.09    3.68
  -7   1   4   48.60    3.55
   7  -1  -4   46.81    3.51
   7  -1  -4   47.04    3.76
   7   1  -4   59.04    3.89
  -7  -1   4   57.28    3.62
  -7  -1   4   43.94    3.66
   7   1  -4   53.32    3.64
  -7  -1   4   48.01    3.73
   7  -1  -3   89.65    5.96
   7  -1  -3  122.38    6.50
   7   1  -3  103.13    6.16
  -7  -1   3  103.46    6.11
   7   1  -3   98.59    6.20
  -7   1   3  105.31    6.57
  -7  -1   3   82.97    6.00
   7  -1  -2  240.89   16.51
  -7  -1   2  289.57   16.67
   7   1  -2  306.53   16.67
   7   1  -2  302.28   16.57
  -7  -1   2  238.35   16.60
  -7   1   2  232.15   16.75
  -7  -1   2  281.10   16.50
   7  -1  -2  273.73   16.78
   7   1  -1  141.53    8.33
  -7  -1   1  155.73    8.40
   7   1  -1  138.75    8.15
  -7  -1   1  110.78    8.29
   7   1  -1  125.26    8.27
  -7   1   1  144.19    8.53
   7  -1  -1  130.04    8.44
  -7  -1   1  108.20    8.03
  -7  -1   0    5.96    1.25
   7  -1   0    6.39    1.81
  -7  -1   0    6.56    1.95
   7   1   0    7.85    1.32
   7   1   0    5.13    1.79
  -7   1   0    3.55    1.69
  -7   1   0    7.51    1.86
   7   1   0    6.94    1.84
  -7   1  -1  128.85    8.20
   7  -1   1  137.75    8.21
   7   1   1  126.87    7.67
   7   1   1  120.99    8.17
   7  -1   1  131.29    8.02
  -7   1  -1  135.21    8.10
  -7  -1  -1  112.03    7.67
  -7   1  -2  259.79   16.78
  -7  -1  -2  283.81   16.69
   7   1   2  246.06   16.73
   7  -1   2  282.87   16.51
   7  -1   2  264.42   16.71
   7  -1   3   38.57    3.61
   7   1   3   41.25    3.51
  -7   1  -3   42.00    3.75
  -7  -1  -3   42.52    3.60
   7  -1   3   30.08    3.20
   7   1   3   43.57    3.64
  -7  -1  -4  106.49    7.29
   7   1   4  113.10    7.31
  -7   1  -4   97.55    7.54
   7  -1   4  108.27    7.37
   7  -1   4  108.68    7.07
  -7   1  -5   49.95    4.24
   7   1   5   46.95    4.24
   7  -1   5   56.67    4.50
   7  -1   5   44.63    3.97
  -7  -1  -5   49.92    4.23
   7   1   6   32.09    3.53
   7  -1   6   36.00    3.85
  -7   1  -6   31.98    3.66
  -7  -1  -6   32.83    3.52
   7  -1   6   26.29    3.30
  -7   1  -7   69.67    5.81
   7   1   7   68.44    5.94
   7  -1   7   74.92    5.91
  -7  -1  -7   82.10    5.96
   7  -1   7   89.14    6.32
   7   1   8   88.11    6.36
   7  -1   8   89.31    6.77
   7  -1   8   90.56    6.56
   7  -1   8   85.61    6.84
   7   1   8   96.88    6.75
  -7   1  -8   92.01    6.67
   7   1   8   86.63    5.57
  -7  -1  -8   83.78    6.80
   7   1   8   92.20    5.60
   7  -1   9  199.66   13.04
   7   1   9  182.08   12.64
   7  -1   9  199.37   12.87
   7  -1   9  217.24   13.21
   7  -1   9  198.98   12.61
   7   1   9  193.03   13.01
  -7   1  -9  214.91   12.94
  -7  -1  -9  193.42   13.03
   7   1   9  195.17   12.10
   7   1  10  194.89   11.81
   7  -1  10  171.59   12.02
   7  -1  10  175.83   11.83
   7  -1  10  179.15   12.21
   7  -1  10  161.79   11.62
   7   1  10  186.08   12.11
  -7   1 -10  180.18   11.90
  -7  -1 -10  186.51   12.07
   7   1  10  181.43   11.11
   7  -1  11   14.73    4.18
   7   1  11   19.48    3.61
   7  -1  11   18.11    3.80
   7   1  11   20.06    3.33
   7  -1  11   18.23    4.34
   7   1  11   20.35    4.36
   7   1  11   24.59    2.63
  -7   1 -11   24.93    4.08
   7  -1  11   21.21    3.58
   7   1  12    2.69    3.43
   7  -1  12    2.60    4.18
   7  -1  12   -0.19    3.47
   7  -1  12    1.14    3.80
   7   1  12    2.57    3.14
   7   1  12   -4.60    4.34
   7  -1  12   -0.80    4.03
  -7   1 -12    3.71    3.71
   7   1  12    3.83    2.40
   7  -1  13   17.01    4.59
   7   1  13   24.25    4.08
   7  -1  13   25.77    4.07
   7  -1  13   26.25    4.39
   7   1  13   20.10    3.66
   7   1  13   18.78    4.78
   7  -1  13   20.86    4.65
  -7   1 -13   26.95    4.32
   7   1  13   18.65    2.95
   7   1  14   60.58    5.13
   7  -1  14   45.98    5.81
   7  -1  14   54.55    5.68
   7   1  14   61.31    5.59
   7  -1  14   67.05    6.49
   7   1  14   51.70    4.56
   7  -1  14   60.39    5.90
   7   1  14   61.18    6.31
   7  -1  15   17.57    4.84
   7   1  15   24.07    5.49
   7   1  15   24.40    4.76
   7  -1  15   33.61    5.67
   7  -1  15   26.71    4.75
   7  -1  16  206.62   12.99
   7   1  16  173.37   12.76
   7  -1  16  162.20   12.26
   7  -1  17   11.41    5.37
   7   1  17   -0.37    5.32
   7   2 -21    3.91    5.56
  -7  -2  21   -5.90    7.77
  -7  -2  21   -1.15    6.10
   7   2 -20    5.24    5.35
   7  -2 -20    4.46    5.84
  -7  -2  20    5.13    7.34
  -7   2  20   15.52    8.15
  -7  -2  20    6.97    5.48
  -7  -2  19   32.51    5.47
  -7  -2  19   23.66    4.63
  -7   2  19   23.53    4.11
   7   2 -19   10.10    5.10
   7  -2 -19   25.33    6.18
  -7  -2  19   14.88    7.04
  -7   2  19   15.98    4.33
  -7   2  19    8.17    7.75
  -7  -2  18   40.81    5.98
  -7  -2  18   38.00    5.01
  -7   2  18   43.95    4.62
   7   2 -18   37.25    5.17
   7   2 -18   46.07    6.49
   7  -2 -18   31.47    4.07
  -7   2  18   37.84    4.66
   7  -2 -18   37.56    6.27
  -7  -2  18   52.36    7.51
  -7   2  18   38.57    4.90
  -7   2  18   42.65    8.32
  -7  -2  17   25.80    5.82
  -7   2  17   41.79    4.56
   7   2 -17   38.82    5.21
  -7  -2  17   37.05    4.84
  -7   2  17   35.28    4.59
   7   2 -17   50.02    5.75
   7  -2 -17   32.56    4.01
  -7  -2  17   38.85    6.71
   7  -2 -17   30.19    5.86
  -7   2  17   33.62    4.58
  -7   2  17   31.61    7.80
  -7  -2  16   20.90    4.84
  -7   2  16   30.39    3.94
   7   2 -16   25.63    4.54
  -7  -2  16   25.18    4.42
  -7   2  16   18.82    4.00
   7   2 -16   28.25    5.28
   7  -2 -16   21.46    3.41
   7  -2 -16   23.77    5.20
  -7  -2  16   28.08    6.06
  -7   2  16   21.24    4.06
  -7   2  16   16.47    6.87
   7   2 -15   79.47    7.30
  -7  -2  15   92.23    7.18
  -7   2  15   92.63    6.93
   7   2 -15  102.72    7.93
   7  -2 -15   85.28    6.48
   7  -2 -15   86.05    7.83
  -7   2  15   94.19    6.82
  -7  -2  15  103.70    8.47
  -7  -2  15   93.88    7.65
  -7   2  15   75.85    9.11
  -7  -2  14    3.03    3.45
   7   2 -14    5.99    3.68
  -7   2  14   -0.20    3.38
   7   2 -14    6.08    4.11
   7  -2 -14    2.83    2.52
   7  -2 -14   -2.07    4.42
  -7  -2  14    8.06    4.83
  -7   2  14    2.45    2.89
  -7  -2  14    6.51    4.12
  -7   2  14    5.01    5.42
  -7  -2  13   90.48    7.13
   7   2 -13   94.59    7.37
  -7   2  13   91.97    6.97
   7   2 -13  103.30    7.72
   7  -2 -13   86.34    6.44
   7  -2 -13   98.38    7.74
  -7   2  13  100.51    6.76
  -7  -2  13   98.29    7.98
  -7  -2  13   96.71    7.68
  -7   2  13   92.66    8.80
  -7  -2  12  611.62   38.65
  -7   2  12  654.47   38.60
   7   2 -12  646.71   38.93
  -7   2  12  647.85   38.52
   7  -2 -12  642.84   38.32
  -7  -2  12  663.43   38.89
   7  -2 -12  617.74   38.88
  -7  -2  12  647.16   39.00
  -7   2  12  539.93   39.33
  -7  -2  11   22.03    3.31
  -7   2  11   13.06    2.99
   7   2 -11   13.63    3.63
   7  -2 -11   15.21    2.46
   7  -2 -11   16.42    4.02
  -7  -2  11   15.31    4.11
  -7   2  11   19.30    2.97
  -7  -2  11   15.87    3.66
  -7   2  11   20.55    5.06
  -7  -2  10    9.07    2.87
  -7   2  10    7.14    2.54
   7   2 -10    8.70    3.16
  -7   2  10    6.39    2.51
   7  -2 -10   13.70    3.89
  -7  -2  10    3.41    3.16
   7  -2 -10    7.52    2.10
  -7  -2  10    7.47    3.11
  -7   2  10    8.36    4.25
  -7   2   9   62.85    4.67
  -7  -2   9   61.04    4.77
   7  -2  -9   55.37    3.86
   7   2  -9   55.74    4.94
   7  -2  -9   52.57    4.12
  -7  -2   9   60.85    4.95
   7  -2  -9   57.23    5.37
  -7   2   9   48.01    6.11
   7   2  -8   72.77    4.49
  -7   2   8   72.57    5.32
  -7  -2   8   76.89    5.43
   7  -2  -8   70.56    4.77
   7   2  -8   71.71    5.61
  -7   2   8   66.85    6.55
   7  -2  -8   62.57    6.00
   7  -2  -8   76.64    4.96
  -7  -2   8   71.79    5.51
   7   2  -7  297.46   19.33
  -7  -2   7  230.05   19.26
   7  -2  -7  294.49   18.98
  -7  -2   7  291.63   19.18
  -7   2   7  263.19   19.11
   7   2  -7  371.11   18.84
  -7   2   7  352.28   19.98
   7  -2  -7  378.07   19.78
  -7  -2   6  179.77   10.54
  -7   2   6  175.39   10.49
   7  -2  -6  161.95   10.36
  -7  -2   6  151.51   10.58
   7   2  -6  169.16   10.23
  -7   2   6  146.71   11.10
  -7  -2   6  164.87   10.09
   7  -2  -6  145.02   10.88
  -7   2   5  120.23    8.11
   7  -2  -5  148.91    8.36
  -7  -2   5  124.33    8.29
   7   2  -5  145.94    7.93
  -7  -2   5  114.82    7.79
  -7  -2   5   86.69    8.14
   7  -2  -5  150.12    8.86
  -7  -2   4  111.70    7.34
   7   2  -4  116.40    7.38
  -7  -2   4  114.07    7.62
  -7   2   4  124.15    7.59
  -7  -2   4  115.03    7.65
  -7  -2   3  191.51   10.53
   7   2  -3  178.81   10.52
  -7  -2   3  167.86   10.59
   7  -2  -3  152.79   10.61
  -7  -2   3  167.37   10.69
   7   2  -3  143.64   10.63
  -7  -2   2  880.64   48.99
  -7  -2   2  821.72   48.86
   7   2  -2  752.54   48.91
  -7  -2   2  814.65   48.91
  -7   2   2  778.66   49.16
  -7  -2   2  841.05   48.98
   7   2  -2  805.27   48.94
  -7  -2   1   35.65    2.99
   7   2  -1   33.59    2.97
   7   2  -1   34.99    3.03
  -7  -2   1   35.21    3.11
  -7   2   1   27.17    3.06
  -7  -2   1   34.37    2.89
   7   2  -1   46.93    3.15
  -7  -2   1   37.05    3.04
  -7   2   1   36.58    3.68
   7  -2  -1   38.40    3.44
   7   2   0   34.66    2.77
  -7   2   0   32.48    2.81
   7  -2   0   25.46    2.71
  -7  -2   0   29.68    2.45
   7   2   0   27.43    2.79
  -7   2   0   30.83    3.39
   7  -2   0   27.99    3.11
  -7  -2   0   31.43    2.88
  -7  -2   0   31.89    2.73
   7   2   0   27.97    2.66
   7   2   1  266.24   15.34
  -7   2  -1  244.95   15.34
   7  -2   1  256.06   15.39
  -7  -2  -1  282.25   15.44
  -7  -2  -1  232.14   15.00
   7   2   1  221.06   15.37
   7  -2   1  249.14   15.48
   7   2   1  255.69   15.31
   7   2   2  211.04   13.43
   7   2   2  207.78   13.49
   7  -2   2  211.60   13.51
  -7   2  -2  194.90   13.50
   7  -2   2  204.15   13.61
  -7  -2  -2  231.90   13.09
   7  -2   3  508.17   30.03
  -7   2  -3  499.71   30.06
   7   2   3  508.95   29.95
   7  -2   3  476.35   30.04
  -7  -2  -3  453.42   30.06
   7   2   3  505.42   29.99
  -7   2  -4 3570.07  218.88
   7  -2   4 3884.81  218.84
   7   2   4 3555.52  218.71
   7   2   4 3653.41  218.88
   7  -2   4 3794.04  218.84
  -7  -2  -4 3598.44  218.87
   7   2   4 3598.97  218.73
   7   2   5  983.96   59.69
   7  -2   5 1078.39   59.86
   7   2   5  911.40   59.68
   7   2   5 1030.60   59.89
  -7   2  -5  970.36   59.89
   7  -2   5  960.04   59.80
  -7  -2  -5 1061.69   59.91
   7  -2   5  969.76   59.88
   7  -2   6 1030.47   61.59
   7  -2   6 1014.85   61.60
   7   2   6  928.87   61.48
   7   2   6 1162.63   61.76
  -7   2  -6 1084.61   61.76
  -7  -2  -6 1037.92   61.68
   7  -2   6  938.55   61.65
   7   2   7   54.38    4.98
  -7   2  -7   48.01    4.88
   7   2   7   49.58    4.50
   7  -2   7   46.76    4.79
   7  -2   7   54.80    4.66
   7  -2   7   53.20    4.75
   7  -2   8   33.88    3.96
   7   2   8   37.24    3.88
  -7   2  -8   24.25    3.84
   7   2   8   41.66    4.53
   7  -2   8   26.15    3.93
   7  -2   8   27.12    4.07
   7  -2   9   12.34    3.43
   7   2   9   11.50    3.32
   7   2   9   19.73    4.05
  -7   2  -9   13.98    3.70
   7  -2   9   21.59    3.72
   7  -2   9   15.32    3.86
   7   2   9   14.24    2.72
   7  -2  10  222.26   16.27
   7   2  10  265.81   16.21
   7   2  10  279.79   16.69
  -7   2 -10  256.49   16.28
   7  -2  10  250.45   16.38
   7  -2  10  253.52   16.58
   7   2  10  258.07   15.88
   7  -2  11   86.97    6.29
   7  -2  11   58.44    5.88
   7  -2  11   66.95    5.95
   7   2  11   59.03    6.34
  -7   2 -11   69.19    5.77
   7  -2  11   64.15    6.46
   7   2  11   62.85    5.23
   7   2  12   46.83    4.15
   7  -2  12   48.98    5.53
   7  -2  12   42.57    5.03
   7  -2  12   44.55    5.31
   7   2  12   54.54    5.79
  -7   2 -12   47.90    5.12
   7   2  12   51.94    4.39
   7  -2  12   51.39    6.03
   7   2  13   47.43    4.70
   7   2  13   50.76    4.53
   7  -2  13   58.23    5.94
   7  -2  13   51.90    5.39
   7  -2  13   48.56    5.77
   7   2  13   81.46    6.51
  -7   2 -13   57.62    5.57
   7   2  13   52.13    4.91
   7  -2  13   62.78    6.42
   7   2  14  104.07    6.47
   7   2  14   87.15    6.53
   7  -2  14   78.43    7.22
   7  -2  14   97.06    7.68
   7   2  14  111.50    8.29
  -7   2 -14   85.50    7.31
   7  -2  14   78.36    8.30
   7   2  14   89.53    6.73
   7   2  15  103.07    8.11
   7  -2  15   92.47    7.82
   7  -2  15   99.29    8.47
   7  -2  15   76.47    7.17
   7  -2  16   27.06    6.07
   7   2  16   28.27    5.99
   7  -2  16   37.30    5.74
   7   2  17    8.82    5.75
   7  -2  17   15.85    5.85
   7  -2  18   76.07    8.49
  -7  -3  21   31.38    6.78
   7   3 -20    0.42    5.94
  -7  -3  20    2.87    7.40
  -7   3  20   -2.49    8.18
  -7  -3  20    5.81    5.94
  -7  -3  19   17.18    6.31
  -7  -3  19   19.09    4.89
  -7   3  19   11.64    4.43
   7   3 -19    6.11    4.97
   7   3 -19    8.07    5.79
  -7  -3  19   18.06    7.75
   7  -3 -19    3.77    5.80
  -7   3  19   14.69    4.60
  -7   3  19   23.95    8.11
  -7  -3  18   27.15    5.77
  -7  -3  18   14.83    4.77
   7   3 -18   22.84    5.29
  -7   3  18   21.80    4.54
   7   3 -18   22.33    5.86
  -7  -3  18   18.37    7.08
   7  -3 -18   26.36    5.72
  -7   3  18   20.45    4.68
  -7   3  18   19.36    7.63
  -7  -3  17   15.40    5.25
  -7  -3  17   14.43    4.97
   7   3 -17   16.62    4.92
  -7   3  17   20.99    4.63
   7  -3 -17   18.42    5.54
  -7  -3  17   24.97    6.89
  -7   3  17   14.71    7.59
  -7   3  17   17.04    4.41
   7   3 -17   32.89    5.90
   7   3 -16  148.91   11.09
  -7  -3  16  158.98   11.15
  -7  -3  16  148.95   11.85
   7   3 -16  168.16   11.76
  -7  -3  16  163.96   11.69
[truncated: 919,118 more chars]
